# Supplementary material for: Proteomics and Expression of HIF2α/BNIP3L Signaling in Yak Brains at Different Altitudes
Source: Int J Mol Sci. 2025 Feb 16;26(4):1675. doi: 10.3390/ijms26041675 (PMC11855096; doi:10.3390/ijms26041675)
Supplement: Supplementary file 1 [file ijms-26-01675-s001.zip › Supplementary Table S1.xlsx]

## Sheet: HA_vs_LA
GeneName	Accession	Description	#.Unique.Peptides	Score	MEAN HA	MEAN LA	P-VALUE	Q-VALUE	FOLD CHANGE	LOG_FOLDCHANGE	normalized_HA_.brain1	normalized_HA_.brain2	normalized_HA_.brain3	normalized_LA_.brain12	normalized_LA_.brain22	normalized_LA_.brain32	ori_HA_.brain1	ori_HA_.brain2	ori_HA_.brain3	ori_LA_.brain12	ori_LA_.brain22	ori_LA_.brain32
M91_15403	L8IZA0	Microtubule-associated protein OS=Bos mutus OX=72004 GN=M91_15403 PE=4 SV=1	3	1221.35	95003.8	32320.1	5.10553e-06	3.05743e-05	2.93946	1.55555	91976.1	98026.6	95008.6	30790.5	33100.8	33069	91976.1	98026.6	95008.6	30790.5	33100.8	33069
E5288_WYG000390	A0A6B0QRW1	Microtubule-associated protein OS=Bos mutus OX=72004 GN=E5288_WYG000390 PE=4 SV=1	2	1208.78	289.633	79.9	0.000961917	0.000524401	3.62495	1.85796	302	277.5	289.4	78.7	81.7	79.3	302	277.5	289.4	78.7	81.7	79.3
E5288_WYG013227	A0A6B0RL60	Uncharacterized protein OS=Bos mutus OX=72004 GN=E5288_WYG013227 PE=3 SV=1	102	977.68	19536.9	96731.7	0.00252334	0.00105833	0.20197	-2.30779	19075.4	19210.6	20324.6	88655.1	100517	101023	19075.4	19210.6	20324.6	88655.1	100517	101023
M91_17266	L8I7T7	Tenascin (Fragment) OS=Bos mutus OX=72004 GN=M91_17266 PE=3 SV=1	2	575.24	15703.7	41971.8	8.44068e-06	3.80842e-05	0.374148	-1.41832	15202.2	16056.6	15852.2	43678.5	41403.6	40833.3	15202.2	16056.6	15852.2	43678.5	41403.6	40833.3
E5288_WYG020229	A0A6B0S576	Uncharacterized protein OS=Bos mutus OX=72004 GN=E5288_WYG020229 PE=3 SV=1	1	468.43	27131.2	12151.3	0.000231011	0.000210338	2.23277	1.15884	29460	26003.9	25929.6	12638.1	12044	11771.9	29460	26003.9	25929.6	12638.1	12044	11771.9
E5288_WYG012565	A0A6B0S8L6	Uncharacterized protein OS=Bos mutus OX=72004 GN=E5288_WYG012565 PE=3 SV=1	36	440.89	28385.2	9500.5	6.11886e-05	0.000100007	2.98776	1.57907	30388.1	26795.6	27972	9863.4	9325.5	9312.6	30388.1	26795.6	27972	9863.4	9325.5	9312.6
M91_14776	L8IUL0	P-type Ca(2+) transporter (Fragment) OS=Bos mutus OX=72004 GN=M91_14776 PE=4 SV=1	2	467.11	20526.2	6533.8	0.000480257	0.000332987	3.14154	1.65147	20143.4	20277.8	21157.3	6541.8	6572.7	6486.9	20143.4	20277.8	21157.3	6541.8	6572.7	6486.9
E5288_WYG019244	A0A6B0S215	Uncharacterized protein OS=Bos mutus OX=72004 GN=E5288_WYG019244 PE=4 SV=1	5	607.9	1319.77	4677.1	0.0224603	0.00591488	0.282176	-1.82533	1399.7	1261.1	1298.5	5569	4689.8	3772.5	1399.7	1261.1	1298.5	5569	4689.8	3772.5
M91_14111	L8HL28	Heat shock 70 kDa protein 1B OS=Bos mutus OX=72004 GN=M91_14111 PE=3 SV=1	1	420.92	11586	24741.5	0.00282633	0.00115383	0.468283	-1.09455	11665.5	11666.9	11425.7	26194.4	24206.4	23823.8	11665.5	11666.9	11425.7	26194.4	24206.4	23823.8
M91_14110	L8HNW7	Heat shock 70 kDa protein 1A (Fragment) OS=Bos mutus OX=72004 GN=M91_14110 PE=3 SV=1	2	395.24	621.967	1301.93	0.0152968	0.00429784	0.477725	-1.06575	619.5	627.9	618.5	1472.6	1216.7	1216.5	619.5	627.9	618.5	1472.6	1216.7	1216.5
E5288_WYG016652	L8I961	Heat shock 110 kDa protein OS=Bos mutus OX=72004 GN=E5288_WYG016652 PE=3 SV=1	39	278.42	24965	10107.4	9.80296e-06	4.04845e-05	2.46996	1.30449	24312.2	24912.7	25670	9389.1	10454.5	10478.7	24312.2	24912.7	25670	9389.1	10454.5	10478.7
M91_09580	L8HW69	Tubulin beta chain (Fragment) OS=Bos mutus OX=72004 GN=M91_09580 PE=3 SV=1	2	692.8	2572.23	1181.1	0.000154949	0.000165907	2.17783	1.12289	2636.3	2406.4	2674	1159.1	1099	1285.2	2636.3	2406.4	2674	1159.1	1099	1285.2
M91_02447	L8IE16	Alpha-2-macroglobulin (Fragment) OS=Bos mutus OX=72004 GN=M91_02447 PE=3 SV=1	1	289.06	187.6	88.4	0.00945009	0.00290068	2.12217	1.08554	181	175	206.8	89	87.7	88.5	181	175	206.8	89	87.7	88.5
E5288_WYG009542	A0A6B0RTP2	Uncharacterized protein OS=Bos mutus OX=72004 GN=E5288_WYG009542 PE=4 SV=1	51	280.65	8150.13	20540.4	3.74081e-05	7.61383e-05	0.396786	-1.33357	7980.1	8044.7	8425.6	19369.3	20855.5	21396.3	7980.1	8044.7	8425.6	19369.3	20855.5	21396.3
E5288_WYG009831	A0A6B0RQ91	Uncharacterized protein OS=Bos mutus OX=72004 GN=E5288_WYG009831 PE=3 SV=1	29	297	21912.4	4321.03	3.16652e-07	1.64718e-05	5.0711	2.3423	21711.4	22433	21592.8	4358.3	4377.3	4227.5	21711.4	22433	21592.8	4358.3	4377.3	4227.5
M91_18551	L8IGI4	Calcium-dependent secretion activator 2 (Fragment) OS=Bos mutus OX=72004 GN=M91_18551 PE=4 SV=1	2	265.69	855.5	1794.73	9.43884e-05	0.000125955	0.476672	-1.06893	745	903.6	917.9	1821.5	1811.2	1751.5	745	903.6	917.9	1821.5	1811.2	1751.5
E5288_WYG018148	A0A6B0RCB2	Rho-associated protein kinase OS=Bos mutus OX=72004 GN=E5288_WYG018148 PE=3 SV=1	1	271.3	142	63.6333	0.0185011	0.00502936	2.23153	1.15804	102.3	164.2	159.5	54.8	65.8	70.3	102.3	164.2	159.5	54.8	65.8	70.3
E5288_WYG002876	A0A6B0RVN2	Sema domain-containing protein OS=Bos mutus OX=72004 GN=E5288_WYG002876 PE=3 SV=1	47	254.31	19017.8	9307.37	6.4212e-05	0.000102659	2.04331	1.03091	18214.6	19714.9	19123.9	8649.2	9437.6	9835.3	18214.6	19714.9	19123.9	8649.2	9437.6	9835.3
M91_06789	L8IUT1	Voltage-dependent calcium channel subunit alpha-2/delta-1 (Fragment) OS=Bos mutus OX=72004 GN=M91_06789 PE=3 SV=1	1	266.06	637.933	246.733	5.13386e-06	3.06475e-05	2.58552	1.37045	618.9	641.5	653.4	245	258.4	236.8	618.9	641.5	653.4	245	258.4	236.8
E5288_WYG004270	A0A6B0R6S4	VWFA domain-containing protein OS=Bos mutus OX=72004 GN=E5288_WYG004270 PE=3 SV=1	3	267.7	26058.6	11807.5	7.69624e-05	0.00011268	2.20696	1.14206	24373.1	26989	26813.8	11993.2	11924.8	11504.4	24373.1	26989	26813.8	11993.2	11924.8	11504.4
E5288_WYG012105	A0A6B0R1L8	Uncharacterized protein OS=Bos mutus OX=72004 GN=E5288_WYG012105 PE=3 SV=1	23	238.66	19203.8	9119.03	0.000334738	0.000265843	2.1059	1.07444	18864.5	18583.8	20163.1	10405.1	9097.8	7854.2	18864.5	18583.8	20163.1	10405.1	9097.8	7854.2
M91_01955	L8I714	ATP-dependent 6-phosphofructokinase OS=Bos mutus OX=72004 GN=M91_01955 PE=3 SV=1	2	240.77	1636.03	271.933	0.00135781	0.00066779	6.0163	2.58888	1580.6	1741	1586.5	281.9	267.7	266.2	1580.6	1741	1586.5	281.9	267.7	266.2
M91_06225	L8I8V3	Oxoglutarate dehydrogenase (succinyl-transferring) (Fragment) OS=Bos mutus OX=72004 GN=M91_06225 PE=3 SV=1	2	239.52	1315.27	652.033	9.04598e-06	3.90716e-05	2.01718	1.01234	1340.8	1318.2	1286.8	617.8	665.6	672.7	1340.8	1318.2	1286.8	617.8	665.6	672.7
LSM4	L8IEA2	U6 snRNA-associated Sm-like protein LSm4 (Fragment) OS=Bos mutus OX=72004 GN=LSM4 PE=3 SV=1	2	250.49	197.6	517.867	0.000101011	0.000130484	0.381565	-1.39	192.6	208.4	191.8	557.4	493.6	502.6	192.6	208.4	191.8	557.4	493.6	502.6
M91_20235	L8HVT7	Peptidylprolyl isomerase OS=Bos mutus OX=72004 GN=M91_20235 PE=4 SV=1	1	298.11	79.9333	225.8	0.000132144	0.00015162	0.354001	-1.49818	80.9	84.3	74.6	245.1	215.3	217	80.9	84.3	74.6	245.1	215.3	217
M91_20716	L8IHR1	Protocadherin Fat 2 OS=Bos mutus OX=72004 GN=M91_20716 PE=4 SV=1	55	216.92	5576.97	20807.5	0.00108381	0.000567252	0.268027	-1.89955	5533.1	5540	5657.8	21712.8	19921.2	20788.5	5533.1	5540	5657.8	21712.8	19921.2	20788.5
E5288_WYG018547	A0A6B0S7G7	Ubiquitinyl hydrolase 1 OS=Bos mutus OX=72004 GN=E5288_WYG018547 PE=3 SV=1	6	269.32	2828.37	635.7	0.000784244	0.000457777	4.44922	2.15355	2370	3029.4	3085.7	507.6	672.6	726.9	2370	3029.4	3085.7	507.6	672.6	726.9
E5288_WYG015498	A0A6B0RML4	Uncharacterized protein OS=Bos mutus OX=72004 GN=E5288_WYG015498 PE=4 SV=1	27	272.52	25166.9	9221.57	6.10679e-07	1.76544e-05	2.72914	1.44845	25054.7	25648.4	24797.7	8956.5	9377.3	9330.9	25054.7	25648.4	24797.7	8956.5	9377.3	9330.9
E5288_WYG000269	A0A6B0QQ82	Uncharacterized protein OS=Bos mutus OX=72004 GN=E5288_WYG000269 PE=3 SV=1	1	207.77	150.3	627.833	1.89027e-05	5.26246e-05	0.239395	-2.06254	136.6	161.3	153	638.6	591.2	653.7	136.6	161.3	153	638.6	591.2	653.7
E5288_WYG020510	A0A6B0S711	DNA topoisomerase 2 OS=Bos mutus OX=72004 GN=E5288_WYG020510 PE=3 SV=1	51	207.63	9373.8	19282.4	0.00767183	0.00246677	0.486133	-1.04058	9286.6	9205.4	9629.4	21109.9	18114.6	18622.6	9286.6	9205.4	9629.4	21109.9	18114.6	18622.6
M91_06396	L8I4E7	Alsin (Fragment) OS=Bos mutus OX=72004 GN=M91_06396 PE=4 SV=1	2	205.73	6204.83	15929.1	2.41277e-05	5.92484e-05	0.389529	-1.3602	5883	6327.9	6403.6	16397	15121.2	16269	5883	6327.9	6403.6	16397	15121.2	16269
E5288_WYG011864	A0A6B0R275	Glutamate receptor OS=Bos mutus OX=72004 GN=E5288_WYG011864 PE=3 SV=1	31	200.83	3612.53	19966.6	0.00100814	0.000540613	0.180929	-2.46651	3489.9	3572.1	3775.6	18891.8	20139.5	20868.6	3489.9	3572.1	3775.6	18891.8	20139.5	20868.6
M91_07630	L8I0R2	Neutral alpha-glucosidase AB (Fragment) OS=Bos mutus OX=72004 GN=M91_07630 PE=3 SV=1	2	205.11	413.3	124.867	2.9339e-06	2.46218e-05	3.30993	1.7268	401.1	424.7	414.1	125.6	130.4	118.6	401.1	424.7	414.1	125.6	130.4	118.6
E5288_WYG017284	A0A6B0RN39	BHLH domain-containing protein OS=Bos mutus OX=72004 GN=E5288_WYG017284 PE=3 SV=1	10	217.15	17063.5	7553	7.35187e-07	1.78886e-05	2.25916	1.17579	16877.4	17337.5	16975.5	7335.8	7630.2	7693	16877.4	17337.5	16975.5	7335.8	7630.2	7693
E5288_WYG017926	A0A6B0S0C1	1-phosphatidylinositol 4,5-bisphosphate phosphodiesterase OS=Bos mutus OX=72004 GN=E5288_WYG017926 PE=4 SV=1	9	184.29	7054.7	17289.7	0.00526257	0.00184935	0.408028	-1.29326	6979.1	7047.9	7137.1	17398.9	15931	18539.3	6979.1	7047.9	7137.1	17398.9	15931	18539.3
E5288_WYG008465	A0A6B0RXV4	Fascin OS=Bos mutus OX=72004 GN=E5288_WYG008465 PE=3 SV=1	27	228.08	15928.9	7226.6	4.12681e-05	8.05372e-05	2.2042	1.14025	16811.3	15458.6	15516.7	7281	7317.7	7081.1	16811.3	15458.6	15516.7	7281	7317.7	7081.1
M91_11761	L8J6A8	Phosphoinositide phospholipase C (Fragment) OS=Bos mutus OX=72004 GN=M91_11761 PE=4 SV=1	3	176.9	387.2	1697	0.000373568	0.000283945	0.228167	-2.13184	394.7	350.5	416.4	1680	1504.6	1906.4	394.7	350.5	416.4	1680	1504.6	1906.4
NTHL1	A0A6B0QX02	Endonuclease III-like protein 1 OS=Bos mutus OX=72004 GN=NTHL1 PE=3 SV=1	1	190.38	273.033	901	1.99255e-05	5.36239e-05	0.303034	-1.72245	255.7	277.9	285.5	850.4	923.3	929.3	255.7	277.9	285.5	850.4	923.3	929.3
E5288_WYG017997	L8I6M8	Glucose 1,6-bisphosphate synthase OS=Bos mutus OX=72004 GN=E5288_WYG017997 PE=3 SV=1	31	178.88	19771.6	6280.9	1.2124e-07	1.34546e-05	3.14789	1.65439	19580.2	20018.7	19715.9	6133	6250.7	6459	19580.2	20018.7	19715.9	6133	6250.7	6459
E5288_WYG005843	A0A6B0QYG3	Aldedh domain-containing protein OS=Bos mutus OX=72004 GN=E5288_WYG005843 PE=3 SV=1	22	216.68	15951.5	7816.87	7.00744e-06	3.53533e-05	2.04065	1.02903	15819.8	15665.2	16369.5	8112.8	7781.2	7556.6	15819.8	15665.2	16369.5	8112.8	7781.2	7556.6
E5288_WYG017059	A0A6B0RLA7	Voltage-dependent L-type calcium channel subunit alpha OS=Bos mutus OX=72004 GN=E5288_WYG017059 PE=3 SV=1	33	169.71	13144.5	6204.4	2.32841e-07	1.56862e-05	2.11858	1.0831	13101	13007.9	13324.6	6163.1	6251.7	6198.4	13101	13007.9	13324.6	6163.1	6251.7	6198.4
E5288_WYG017544	A0A6B0RTW7	Uncharacterized protein OS=Bos mutus OX=72004 GN=E5288_WYG017544 PE=4 SV=1	14	201.39	4893.47	11873.2	1.04673e-05	4.16268e-05	0.412143	-1.27878	4765	4823.4	5092	11410.2	12053	12156.5	4765	4823.4	5092	11410.2	12053	12156.5
LSM3	L8IGF6	U6 snRNA-associated Sm-like protein LSm3 (Fragment) OS=Bos mutus OX=72004 GN=LSM3 PE=3 SV=1	2	184.36	191.7	541.9	0.0153219	0.0043035	0.353755	-1.49918	201	186.3	187.8	631.9	496.5	497.3	201	186.3	187.8	631.9	496.5	497.3
M91_20603	L8IH79	Thrombospondin type-1 domain-containing protein 7A (Fragment) OS=Bos mutus OX=72004 GN=M91_20603 PE=4 SV=1	35	159.16	16233	6870.5	3.1768e-05	6.92511e-05	2.36271	1.24044	15650.4	16087.9	16960.7	6406.9	7042.6	7162	15650.4	16087.9	16960.7	6406.9	7042.6	7162
E5288_WYG014985	A0A6B0RQD9	Calbindin OS=Bos mutus OX=72004 GN=E5288_WYG014985 PE=3 SV=1	17	226.44	4956.4	28115.3	0.00177532	0.000816343	0.176289	-2.50399	4705.4	4989.8	5174	26856.8	30203.5	27285.5	4705.4	4989.8	5174	26856.8	30203.5	27285.5
E5288_WYG002454	A0A6B0R637	Protein-tyrosine-phosphatase OS=Bos mutus OX=72004 GN=E5288_WYG002454 PE=3 SV=1	31	165.32	10765.4	4936.63	0.000958316	0.000523115	2.18072	1.12481	10736	10462.7	11097.6	4926.6	4924.8	4958.5	10736	10462.7	11097.6	4926.6	4924.8	4958.5
E5288_WYG011228	A0A6B0R723	Uncharacterized protein OS=Bos mutus OX=72004 GN=E5288_WYG011228 PE=4 SV=1	33	158.51	12165.9	4433.2	2.00494e-06	2.14987e-05	2.74428	1.45643	11811.1	12293.5	12393.2	4337.4	4491	4471.2	11811.1	12293.5	12393.2	4337.4	4491	4471.2
E5288_WYG002618	A0A6B0R2G3	Uncharacterized protein OS=Bos mutus OX=72004 GN=E5288_WYG002618 PE=3 SV=1	4	173.29	4693.47	12713.4	0.0146695	0.00415541	0.369175	-1.43762	4598.2	4890.2	4592	14724.2	11691	11725	4598.2	4890.2	4592	14724.2	11691	11725
M91_17057	L8I0D6	Ras-specific guanine nucleotide-releasing factor 2 OS=Bos mutus OX=72004 GN=M91_17057 PE=4 SV=1	37	161.44	13563.7	5566.93	8.51918e-06	3.82172e-05	2.43648	1.2848	13762.3	13102.6	13826.2	5264.1	5734.1	5702.6	13762.3	13102.6	13826.2	5264.1	5734.1	5702.6
E5288_WYG001999	A0A6B0RL55	Uncharacterized protein OS=Bos mutus OX=72004 GN=E5288_WYG001999 PE=3 SV=1	17	174.53	6704.27	13520.2	1.23086e-06	1.90755e-05	0.49587	-1.01197	6624.6	6595	6893.2	13312.5	13561.8	13686.3	6624.6	6595	6893.2	13312.5	13561.8	13686.3
E5288_WYG002085	A0A6B0R8I9	Dimethylargininase OS=Bos mutus OX=72004 GN=E5288_WYG002085 PE=3 SV=1	13	205.52	19449.3	7810.07	3.06344e-05	6.78935e-05	2.49028	1.31631	18405.4	20256.2	19686.2	7720.2	7999.1	7710.9	18405.4	20256.2	19686.2	7720.2	7999.1	7710.9
E5288_WYG005508	L8IV18	Core histone macro-H2A OS=Bos mutus OX=72004 GN=E5288_WYG005508 PE=4 SV=1	16	213.61	5663.3	16534	0.00424532	0.00157304	0.342525	-1.54572	5530.2	5629	5830.7	18008.1	15587.3	16006.5	5530.2	5629	5830.7	18008.1	15587.3	16006.5
E5288_WYG011544	A0A6B0RHZ9	Propanoyl-CoA:carbon dioxide ligase subunit alpha OS=Bos mutus OX=72004 GN=E5288_WYG011544 PE=3 SV=1	3	140.55	450.633	1146	0.000223002	0.000205417	0.393223	-1.34658	503.5	400.7	447.7	1236.5	1116.1	1085.4	503.5	400.7	447.7	1236.5	1116.1	1085.4
E5288_WYG015527	A0A6B0RMA7	Structural maintenance of chromosomes protein OS=Bos mutus OX=72004 GN=E5288_WYG015527 PE=3 SV=1	38	164.01	6799.7	14287.6	0.000746537	0.00044352	0.475916	-1.07122	7009.9	6873.4	6515.8	15864.5	13363.4	13634.9	7009.9	6873.4	6515.8	15864.5	13363.4	13634.9
BECN1	A0A8B9WYR0	Beclin-1 OS=Bos mutus grunniens OX=30521 GN=BECN1 PE=3 SV=1	1	157.38	437.7	92.3333	0.00290454	0.00117879	4.74043	2.24502	467.3	443.6	402.2	92.2	90.1	94.7	467.3	443.6	402.2	92.2	90.1	94.7
E5288_WYG019525	A0A6B0RUA1	DH domain-containing protein OS=Bos mutus OX=72004 GN=E5288_WYG019525 PE=4 SV=1	30	141.53	2769.57	9731.77	1.02817e-05	4.13164e-05	0.28459	-1.81304	2628.1	2958.4	2722.2	9273.2	9893.8	10028.3	2628.1	2958.4	2722.2	9273.2	9893.8	10028.3
E5288_WYG016943	A0A6B0S2X8	Uncharacterized protein OS=Bos mutus OX=72004 GN=E5288_WYG016943 PE=3 SV=1	18	171.84	4304.27	9961.37	0.00818784	0.00259283	0.432096	-1.21058	4232	4364.8	4316	10997.3	9310.2	9576.6	4232	4364.8	4316	10997.3	9310.2	9576.6
E5288_WYG008124	A0A6B0RUX3	Uncharacterized protein OS=Bos mutus OX=72004 GN=E5288_WYG008124 PE=3 SV=1	35	153.45	13546.2	6566.43	0.000120777	0.000144136	2.06295	1.04471	12958.4	13560	14120.3	7224.8	6291.5	6183	12958.4	13560	14120.3	7224.8	6291.5	6183
E5288_WYG014396	L8I765	cAMP-dependent protein kinase type II-beta regulatory subunit OS=Bos mutus OX=72004 GN=E5288_WYG014396 PE=3 SV=1	18	161.68	13713.8	3828.33	1.99894e-08	7.42009e-06	3.58218	1.84084	13627.6	13737.9	13775.8	3867.6	3907.9	3709.5	13627.6	13737.9	13775.8	3867.6	3907.9	3709.5
M91_04236	L8I257	Heterogeneous nuclear ribonucleoproteins A2/B1 (Fragment) OS=Bos mutus OX=72004 GN=M91_04236 PE=4 SV=1	17	195.24	8177.83	19324.4	0.00566774	0.00195732	0.423188	-1.24063	7923.7	8362.8	8247	21092.5	18754.7	18125.9	7923.7	8362.8	8247	21092.5	18754.7	18125.9
E5288_WYG009710	A0A6B0R141	t-SNARE coiled-coil homology domain-containing protein OS=Bos mutus OX=72004 GN=E5288_WYG009710 PE=3 SV=1	14	188.54	17010.6	6569.2	3.00148e-06	2.47994e-05	2.58945	1.37264	16521.9	17326.2	17183.7	6653.3	6733	6321.3	16521.9	17326.2	17183.7	6653.3	6733	6321.3
E5288_WYG009522	A0A6B0RTI5	Axonal membrane protein GAP-43 OS=Bos mutus OX=72004 GN=E5288_WYG009522 PE=3 SV=1	18	177.94	17662.6	7818.33	0.000148894	0.000162301	2.25913	1.17577	17677.5	16737.3	18573.1	8560.6	7912.8	6981.6	17677.5	16737.3	18573.1	8560.6	7912.8	6981.6
M91_18656	L8IYR4	Lamin-B2 (Fragment) OS=Bos mutus OX=72004 GN=M91_18656 PE=3 SV=1	28	187.27	7703.5	15520.6	0.0055287	0.00192067	0.496339	-1.0106	7634.8	7810.4	7665.3	16600.2	14527.5	15434.2	7634.8	7810.4	7665.3	16600.2	14527.5	15434.2
E5288_WYG013681	A0A6B0QXB6	SH3 domain-containing protein OS=Bos mutus OX=72004 GN=E5288_WYG013681 PE=3 SV=1	24	133.85	4439.27	12536.7	0.00333464	0.00131214	0.354103	-1.49776	4408.8	4370.6	4538.4	13478	12292.7	11839.3	4408.8	4370.6	4538.4	13478	12292.7	11839.3
E5288_WYG019427	A0A6B0RD26	Calcium/calmodulin-dependent protein kinase OS=Bos mutus OX=72004 GN=E5288_WYG019427 PE=3 SV=1	14	263.26	27961.8	8905.1	7.43828e-07	1.79022e-05	3.13998	1.65075	28020.3	27351.2	28513.9	8875.3	9127	8713	28020.3	27351.2	28513.9	8875.3	9127	8713
M91_13150	L8I0W0	Beta-adducin (Fragment) OS=Bos mutus OX=72004 GN=M91_13150 PE=4 SV=1	2	149.93	1048.83	301.967	1.45924e-05	4.7528e-05	3.47334	1.79632	1025.9	1083.9	1036.7	254.8	323.7	327.4	1025.9	1083.9	1036.7	254.8	323.7	327.4
M91_07994	L8J413	Guanine deaminase OS=Bos mutus OX=72004 GN=M91_07994 PE=3 SV=1	24	174.41	19683.8	2636.07	0.000298002	0.000247441	7.46712	2.90055	19003.3	20057.3	19990.9	2722	2648	2538.2	19003.3	20057.3	19990.9	2722	2648	2538.2
M91_14666	L8J2L8	Active breakpoint cluster region-related protein (Fragment) OS=Bos mutus OX=72004 GN=M91_14666 PE=4 SV=1	29	159.41	15099.6	5184.9	6.91982e-06	3.51653e-05	2.91223	1.54212	14465.6	15495.2	15338	5068.4	5247.2	5239.1	14465.6	15495.2	15338	5068.4	5247.2	5239.1
M91_06163	L8I0Y0	Calcium/calmodulin-dependent protein kinase kinase 2 OS=Bos mutus OX=72004 GN=M91_06163 PE=4 SV=1	23	153.4	6508.43	17203.4	1.53911e-05	4.85992e-05	0.378323	-1.40231	6240.7	6622.1	6662.5	18018.3	16779.2	16812.6	6240.7	6622.1	6662.5	18018.3	16779.2	16812.6
M91_14414	L8J284	4-trimethylaminobutyraldehyde dehydrogenase (Fragment) OS=Bos mutus OX=72004 GN=M91_14414 PE=3 SV=1	20	161.92	6713.83	13659.8	1.80062e-05	5.16903e-05	0.491504	-1.02472	6515.6	6892.1	6733.8	13968	13886.7	13124.6	6515.6	6892.1	6733.8	13968	13886.7	13124.6
M91_16688	L8J0C5	Structural maintenance of chromosomes protein OS=Bos mutus OX=72004 GN=M91_16688 PE=3 SV=1	45	160.61	8367.27	17804.6	0.000675129	0.000415083	0.469949	-1.08942	8739.9	8327.4	8034.5	19734	16697	16982.9	8739.9	8327.4	8034.5	19734	16697	16982.9
M91_16226	L8I6L3	Sickle tail protein-like protein (Fragment) OS=Bos mutus OX=72004 GN=M91_16226 PE=4 SV=1	31	133.97	11382.3	5602.03	4.91015e-05	8.85575e-05	2.03182	1.02277	10811	11853.1	11482.9	5485.2	5674.1	5646.8	10811	11853.1	11482.9	5485.2	5674.1	5646.8
M91_00267	L8IZR2	PC4 and SFRS1-interacting protein OS=Bos mutus OX=72004 GN=M91_00267 PE=3 SV=1	23	152.06	6000.47	15990.2	0.0103877	0.00313184	0.37526	-1.41404	6072.1	5940.4	5988.9	18035	15186.7	14748.8	6072.1	5940.4	5988.9	18035	15186.7	14748.8
M91_10158	L8IEE9	Neurocan core protein OS=Bos mutus OX=72004 GN=M91_10158 PE=3 SV=1	2	156.34	13984.7	4970.2	9.10158e-07	1.81153e-05	2.8137	1.49247	14224.5	13759.3	13970.2	4761.1	4985.2	5164.3	14224.5	13759.3	13970.2	4761.1	4985.2	5164.3
M91_01246	L8IU52	Amino acid transporter (Fragment) OS=Bos mutus OX=72004 GN=M91_01246 PE=3 SV=1	17	204.02	21548.2	3537.7	0.000482438	0.000333951	6.09101	2.60668	21524.9	20858.2	22261.4	3529.8	3586.1	3497.2	21524.9	20858.2	22261.4	3529.8	3586.1	3497.2
M91_01986	L8I0K1	Synaptic vesicle membrane protein VAT-1-like protein OS=Bos mutus OX=72004 GN=M91_01986 PE=4 SV=1	20	163.79	9426.63	22044.8	2.54144e-05	6.10093e-05	0.427613	-1.22562	8885.7	9433.3	9960.9	21111.2	22728.6	22294.6	8885.7	9433.3	9960.9	21111.2	22728.6	22294.6
E5288_WYG018041	A0A6B0RZM1	Phosphodiesterase OS=Bos mutus OX=72004 GN=E5288_WYG018041 PE=3 SV=1	28	147.63	14321.9	3693.5	0.000512015	0.000346711	3.8776	1.95517	14113.3	13982.7	14869.8	3606.5	3750.7	3723.3	14113.3	13982.7	14869.8	3606.5	3750.7	3723.3
M91_14150	L8HSU1	Sorbin and SH3 domain-containing protein 2 (Fragment) OS=Bos mutus OX=72004 GN=M91_14150 PE=4 SV=1	36	154.95	13389.8	4657.8	0.013336	0.0038447	2.87471	1.52342	15297.5	11715.2	13156.8	4835.4	4630.4	4507.6	15297.5	11715.2	13156.8	4835.4	4630.4	4507.6
M91_19897	L8I7W1	Calcium/calmodulin-dependent protein kinase (Fragment) OS=Bos mutus OX=72004 GN=M91_19897 PE=3 SV=1	12	170.89	6228.33	2852.07	2.57658e-05	6.15085e-05	2.1838	1.12684	6424.1	6169	6091.9	2635	3036.7	2884.5	6424.1	6169	6091.9	2635	3036.7	2884.5
M91_12562	L8HKI5	Hippocalcin-like protein 1 OS=Bos mutus OX=72004 GN=M91_12562 PE=4 SV=1	8	155.33	6991.07	16900.9	6.69594e-05	0.000104971	0.413651	-1.27352	6680.4	7162.2	7130.6	16842.3	17889.4	15971	6680.4	7162.2	7130.6	16842.3	17889.4	15971
M91_14339	L8IGH5	Synaptopodin OS=Bos mutus OX=72004 GN=M91_14339 PE=4 SV=1	1	148.42	783.633	112.3	0.00130983	0.000650198	6.97804	2.80282	775.3	833.3	742.3	116	116	104.9	775.3	833.3	742.3	116	116	104.9
M91_04324	L8J224	Receptor protein-tyrosine kinase OS=Bos mutus OX=72004 GN=M91_04324 PE=4 SV=1	22	141.51	13686.9	2928.73	0.00120151	0.000609435	4.67333	2.22445	13021.3	13663.9	14375.6	3001.3	2915	2869.9	13021.3	13663.9	14375.6	3001.3	2915	2869.9
M91_12454	L8ISD3	CaM kinase-like vesicle-associated protein OS=Bos mutus OX=72004 GN=M91_12454 PE=4 SV=1	21	140.66	12512.1	1630.1	5.65941e-06	3.21222e-05	7.67564	2.94029	11906.9	12605.1	13024.2	1791.7	1638.6	1460	11906.9	12605.1	13024.2	1791.7	1638.6	1460
E5288_WYG019406	A0A6B0RFX1	[Heparan sulfate]-glucosamine N-sulfotransferase OS=Bos mutus OX=72004 GN=E5288_WYG019406 PE=3 SV=1	1	143.03	13211.1	3079.6	6.02503e-07	1.76359e-05	4.28988	2.10094	12886	13253.4	13493.9	3150.4	3058.3	3030.1	12886	13253.4	13493.9	3150.4	3058.3	3030.1
E5288_WYG001847	A0A6B0RV86	Heterogeneous nuclear ribonucleoprotein K OS=Bos mutus OX=72004 GN=E5288_WYG001847 PE=4 SV=1	1	205.45	560.467	1549	0.00729514	0.00237551	0.361825	-1.46664	695.3	307.7	678.4	1816.6	1532.8	1297.6	695.3	307.7	678.4	1816.6	1532.8	1297.6
E5288_WYG004757	A0A6B0R287	B30.2/SPRY domain-containing protein OS=Bos mutus OX=72004 GN=E5288_WYG004757 PE=4 SV=1	25	143.33	7189.87	14926.4	0.000264401	0.000229686	0.481687	-1.05383	6677.7	7640.3	7251.6	16071	14310.7	14397.6	6677.7	7640.3	7251.6	16071	14310.7	14397.6
E5288_WYG011673	A0A6B0S627	cAMP-dependent protein kinase OS=Bos mutus OX=72004 GN=E5288_WYG011673 PE=3 SV=1	8	127.4	10914	4748.77	2.57392e-06	2.35731e-05	2.29827	1.20055	10906.5	10705.7	11129.7	4948.2	4654.8	4643.3	10906.5	10705.7	11129.7	4948.2	4654.8	4643.3
M91_06366	L8INJ2	DUF4596 domain-containing protein OS=Bos mutus OX=72004 GN=M91_06366 PE=4 SV=1	1	127.56	611.333	157.167	4.29215e-05	8.23377e-05	3.88971	1.95966	571.1	616.6	646.3	160.3	170.7	140.5	571.1	616.6	646.3	160.3	170.7	140.5
M91_20975	L8I7P8	3-ketoacyl-CoA thiolase, peroxisomal OS=Bos mutus OX=72004 GN=M91_20975 PE=3 SV=1	15	113.21	5957.77	2441.57	1.24021e-06	1.90987e-05	2.44014	1.28696	6104.5	5879.3	5889.5	2411	2453.1	2460.6	6104.5	5879.3	5889.5	2411	2453.1	2460.6
E5288_WYG018710	A0A6B0QYW2	Uncharacterized protein OS=Bos mutus OX=72004 GN=E5288_WYG018710 PE=4 SV=1	26	140.73	9253.33	3619.9	0.00078128	0.000456674	2.55624	1.35402	8926.3	9304.2	9529.5	3667.2	3614.7	3577.8	8926.3	9304.2	9529.5	3667.2	3614.7	3577.8
M91_11967	L8IMH9	Armadillo repeat-containing protein 10 (Fragment) OS=Bos mutus OX=72004 GN=M91_11967 PE=4 SV=1	1	130.65	893.033	79.7667	3.0704e-07	1.64003e-05	11.1956	3.48486	885.7	876.9	916.5	79.9	75.6	83.8	885.7	876.9	916.5	79.9	75.6	83.8
E5288_WYG000046	A0A6B0RDK9	Adenylosuccinate synthetase OS=Bos mutus OX=72004 GN=E5288_WYG000046 PE=3 SV=1	9	117.93	10087.8	5033.6	2.22319e-05	5.65621e-05	2.00409	1.00295	10316.8	10263.5	9683.1	4851.9	5111.8	5137.1	10316.8	10263.5	9683.1	4851.9	5111.8	5137.1
M91_16616	L8ICD6	L-lactate dehydrogenase OS=Bos mutus OX=72004 GN=M91_16616 PE=3 SV=1	2	161.38	9903.47	4265.37	2.0514e-05	5.41692e-05	2.32183	1.21526	9928	10265.1	9517.3	4058.4	4297.8	4439.9	9928	10265.1	9517.3	4058.4	4297.8	4439.9
E5288_WYG015805	A0A6B0RKJ7	Uncharacterized protein OS=Bos mutus OX=72004 GN=E5288_WYG015805 PE=4 SV=1	31	119.05	4791.5	9873.87	7.01353e-05	0.000107534	0.485271	-1.04314	4605.6	4849.5	4919.4	10434.1	9519.9	9667.6	4605.6	4849.5	4919.4	10434.1	9519.9	9667.6
E5288_WYG015346	A0A6B0REU6	Calpain inhibitor OS=Bos mutus OX=72004 GN=E5288_WYG015346 PE=3 SV=1	2	108.66	347.433	150.633	2.06883e-05	5.43268e-05	2.30648	1.2057	337.6	361.9	342.8	143.5	158.1	150.3	337.6	361.9	342.8	143.5	158.1	150.3
E5288_WYG012257	A0A6B0RLT0	L-lactate dehydrogenase OS=Bos mutus OX=72004 GN=E5288_WYG012257 PE=3 SV=1	1	147.97	3520.57	1397.7	9.79423e-06	4.04689e-05	2.51883	1.33275	3474.4	3647.9	3439.4	1318.2	1425.6	1449.3	3474.4	3647.9	3439.4	1318.2	1425.6	1449.3
M91_05471	L8IDA1	SH3 and multiple ankyrin repeat domains protein 1 (Fragment) OS=Bos mutus OX=72004 GN=M91_05471 PE=4 SV=1	1	127.92	237.4	639.967	0.000566349	0.000368763	0.370957	-1.43068	218.2	249	245	565.4	656.5	698	218.2	249	245	565.4	656.5	698
E5288_WYG000481	A0A6B0QN04	Aldedh domain-containing protein OS=Bos mutus OX=72004 GN=E5288_WYG000481 PE=3 SV=1	18	120.11	10614.9	4556.6	0.0279125	0.00710026	2.32956	1.22006	12732.6	9795.3	9316.7	4283.8	4625.6	4760.4	12732.6	9795.3	9316.7	4283.8	4625.6	4760.4
E5288_WYG004455	A0A6B0S8H8	Uncharacterized protein OS=Bos mutus OX=72004 GN=E5288_WYG004455 PE=3 SV=1	6	248.21	983.6	5024.6	0.0107154	0.00321237	0.195757	-2.35287	928.6	1021.7	1000.5	5726.5	5094.4	4252.9	928.6	1021.7	1000.5	5726.5	5094.4	4252.9
M91_15799	L8ISW2	LIM domain only protein 7 (Fragment) OS=Bos mutus OX=72004 GN=M91_15799 PE=4 SV=1	4	112.42	10915.1	5332.07	4.69008e-06	2.94456e-05	2.04706	1.03355	10715	10915.1	11115.1	5093.8	5433.3	5469.1	10715	10915.1	11115.1	5093.8	5433.3	5469.1
M91_00029	L8HL94	Putative G-protein coupled receptor 158 (Fragment) OS=Bos mutus OX=72004 GN=M91_00029 PE=3 SV=1	1	112.62	248.933	47.7	5.95156e-08	1.02877e-05	5.21873	2.3837	249.8	250.4	246.6	50.1	44.6	48.4	249.8	250.4	246.6	50.1	44.6	48.4
E5288_WYG010260	A0A6B0R772	Uncharacterized protein OS=Bos mutus OX=72004 GN=E5288_WYG010260 PE=4 SV=1	24	100.36	3811.3	8068.77	8.96801e-05	0.000122549	0.472352	-1.08206	3697.2	3892.7	3844	8567.6	7692.9	7945.8	3697.2	3892.7	3844	8567.6	7692.9	7945.8
M91_20126	L8HQC7	Arsenite-resistance protein 2 (Fragment) OS=Bos mutus OX=72004 GN=M91_20126 PE=3 SV=1	1	113.29	125.6	307.4	0.000238479	0.000214825	0.408588	-1.29128	122.6	132.9	121.3	335.6	292	294.6	122.6	132.9	121.3	335.6	292	294.6
E5288_WYG011092	A0A6B0RMV4	Non-specific serine/threonine protein kinase OS=Bos mutus OX=72004 GN=E5288_WYG011092 PE=3 SV=1	27	118.12	9326.13	3908.3	1.20177e-05	4.39898e-05	2.38624	1.25474	9120.8	9143.5	9714.1	4016.8	3912.1	3796	9120.8	9143.5	9714.1	4016.8	3912.1	3796
E5288_WYG017753	A0A6B0RI22	Uncharacterized protein OS=Bos mutus OX=72004 GN=E5288_WYG017753 PE=4 SV=1	21	99.34	7348.2	2707.3	4.30112e-06	2.82852e-05	2.71422	1.44054	7218.4	7227.4	7598.8	2808.3	2666.3	2647.3	7218.4	7227.4	7598.8	2808.3	2666.3	2647.3
E5288_WYG016698	A0A6B0RA86	Uncharacterized protein OS=Bos mutus OX=72004 GN=E5288_WYG016698 PE=3 SV=1	12	121.97	3668.23	9669.87	0.0162452	0.00451458	0.379347	-1.39841	3618.9	3525.7	3860.1	11252.3	9111.4	8645.9	3618.9	3525.7	3860.1	11252.3	9111.4	8645.9
E5288_WYG019636	A0A6B0RQV5	Uncharacterized protein OS=Bos mutus OX=72004 GN=E5288_WYG019636 PE=3 SV=1	22	106.07	9276.9	2161.87	3.54847e-06	2.60573e-05	4.29115	2.10137	8948.6	9342	9540.1	2098.7	2346.6	2040.3	8948.6	9342	9540.1	2098.7	2346.6	2040.3
E5288_WYG004576	A0A6B0RRR6	Protein kinase domain-containing protein OS=Bos mutus OX=72004 GN=E5288_WYG004576 PE=3 SV=1	9	143.5	7668.13	2435.07	5.9046e-07	1.76078e-05	3.14904	1.65491	7667.3	7540.3	7796.8	2333.7	2526.3	2445.2	7667.3	7540.3	7796.8	2333.7	2526.3	2445.2
M91_04488	L8IQE8	Splicing factor, proline-and glutamine-rich (Fragment) OS=Bos mutus OX=72004 GN=M91_04488 PE=4 SV=1	17	126.72	5017.73	10084.6	0.00739551	0.00240005	0.497566	-1.00704	4962.1	5121.9	4969.2	10996.4	9642.1	9615.2	4962.1	5121.9	4969.2	10996.4	9642.1	9615.2
E5288_WYG018895	A0A6B0RVH3	Uncharacterized protein OS=Bos mutus OX=72004 GN=E5288_WYG018895 PE=4 SV=1	2	102.01	208.767	566.3	0.000118281	0.00014251	0.36865	-1.43968	217.5	214.6	194.2	525.3	569.3	604.3	217.5	214.6	194.2	525.3	569.3	604.3
E5288_WYG020556	A0A6B0RK18	Clusterin OS=Bos mutus OX=72004 GN=E5288_WYG020556 PE=3 SV=1	15	105.4	6797.1	3091.17	1.36656e-05	4.61974e-05	2.19888	1.13677	6539.3	7025.2	6826.8	3101.4	3138.3	3033.8	6539.3	7025.2	6826.8	3101.4	3138.3	3033.8
M91_13515	L8HRD1	Leucine-rich repeat-containing protein 8A OS=Bos mutus OX=72004 GN=M91_13515 PE=3 SV=1	20	103.25	7353.57	3559.37	6.06159e-07	1.76442e-05	2.06598	1.04682	7235.3	7437.6	7387.8	3503.9	3569.1	3605.1	7235.3	7437.6	7387.8	3503.9	3569.1	3605.1
E5288_WYG022004	A0A6B0S578	Uncharacterized protein OS=Bos mutus OX=72004 GN=E5288_WYG022004 PE=4 SV=1	15	111.38	5948.83	2703	0.00889018	0.00276631	2.20083	1.13805	5445	5867.1	6534.4	2643.9	2752.1	2713	5445	5867.1	6534.4	2643.9	2752.1	2713
E5288_WYG010947	A0A6B0QXP1	Uncharacterized protein OS=Bos mutus OX=72004 GN=E5288_WYG010947 PE=3 SV=1	27	112.41	3435.7	14369.3	6.67269e-06	3.46199e-05	0.2391	-2.06431	3589	3287.2	3430.9	15000.5	13813	14294.4	3589	3287.2	3430.9	15000.5	13813	14294.4
E5288_WYG021707	L8I356	Hyaluronan and proteoglycan link protein 1 OS=Bos mutus OX=72004 GN=E5288_WYG021707 PE=4 SV=1	19	117.51	10608.7	4013.87	7.42428e-07	1.79e-05	2.64302	1.40219	10635.3	10495.1	10695.8	3796.9	4115.6	4129.1	10635.3	10495.1	10695.8	3796.9	4115.6	4129.1
E5288_WYG017020	L8J5S6	Hippocalcin-like protein 4 OS=Bos mutus OX=72004 GN=E5288_WYG017020 PE=4 SV=1	9	123.41	10116.7	1543.83	0.00176552	0.000812973	6.55297	2.71215	9391.2	10641.6	10317.3	1530	1609.4	1492.1	9391.2	10641.6	10317.3	1530	1609.4	1492.1
COX1	A0A097KZM9	Cytochrome c oxidase subunit 1 OS=Bos mutus OX=72004 GN=COX1 PE=3 SV=1	2	108.41	497.9	998.367	0.00123274	0.000621239	0.498715	-1.00371	477.6	515.5	500.6	1117.9	923.5	953.7	477.6	515.5	500.6	1117.9	923.5	953.7
M91_13565	L8IB82	Protein FAM169A (Fragment) OS=Bos mutus OX=72004 GN=M91_13565 PE=4 SV=1	14	88.55	2590.4	5609	1.83484e-06	2.09159e-05	0.461829	-1.11457	2510.9	2675	2585.3	5703.6	5602.7	5520.7	2510.9	2675	2585.3	5703.6	5602.7	5520.7
E5288_WYG017237	L8HNU0	Metastasis suppressor protein 1 OS=Bos mutus OX=72004 GN=E5288_WYG017237 PE=4 SV=1	16	96.23	2250.4	9216.9	0.00291162	0.00118104	0.24416	-2.0341	2185.4	2251.7	2314.1	8436.2	9587.8	9626.7	2185.4	2251.7	2314.1	8436.2	9587.8	9626.7
E5288_WYG008987	L8I6P6	Non-syndromic hearing impairment protein 5-like protein OS=Bos mutus OX=72004 GN=E5288_WYG008987 PE=3 SV=1	16	100.04	6765.77	3211.1	0.000389242	0.000291408	2.10699	1.07519	6868.7	6404.4	7024.2	3739.8	2956.6	2936.9	6868.7	6404.4	7024.2	3739.8	2956.6	2936.9
E5288_WYG000696	L8HX05	Neuron-specific calcium-binding protein hippocalcin OS=Bos mutus OX=72004 GN=E5288_WYG000696 PE=4 SV=1	6	107.23	8731.7	1794.03	1.54501e-05	4.86757e-05	4.86708	2.28306	9044.6	8679.1	8471.4	2192.1	1767.9	1422.1	9044.6	8679.1	8471.4	2192.1	1767.9	1422.1
M91_12079	L8IC13	Disheveled-associated activator of morphogenesis 1 OS=Bos mutus OX=72004 GN=M91_12079 PE=4 SV=1	1	98.4	106.433	260.167	2.82459e-05	6.48795e-05	0.409097	-1.28949	109.9	98.9	110.5	254.3	253.8	272.4	109.9	98.9	110.5	254.3	253.8	272.4
E5288_WYG007643	A0A6B0RGN4	RNA helicase OS=Bos mutus OX=72004 GN=E5288_WYG007643 PE=3 SV=1	14	107.99	2820.37	5763.37	0.00800358	0.00254662	0.489361	-1.03103	2830.6	2835	2795.5	6282.4	5397.6	5610.1	2830.6	2835	2795.5	6282.4	5397.6	5610.1
M91_18756	L8IE11	Inactive dipeptidyl peptidase 10 (Fragment) OS=Bos mutus OX=72004 GN=M91_18756 PE=4 SV=1	21	105.1	11488.3	5512.47	7.71306e-06	3.6774e-05	2.08406	1.0594	11359.2	11289.2	11816.6	5290.5	5677.6	5569.3	11359.2	11289.2	11816.6	5290.5	5677.6	5569.3
M91_09084	L8I044	Heterogeneous nuclear ribonucleoprotein H OS=Bos mutus OX=72004 GN=M91_09084 PE=4 SV=1	5	102.74	651.233	1578.4	0.000373463	0.000283898	0.412591	-1.27722	620	669.1	664.6	1737.7	1465.2	1532.3	620	669.1	664.6	1737.7	1465.2	1532.3
E5288_WYG002145	A0A6B0SBL4	G_PROTEIN_RECEP_F3_4 domain-containing protein OS=Bos mutus OX=72004 GN=E5288_WYG002145 PE=3 SV=1	23	101.82	11186	3970.47	1.37472e-06	1.94635e-05	2.8173	1.49431	11151.6	11402.2	11004.2	4184.4	3855.2	3871.8	11151.6	11402.2	11004.2	4184.4	3855.2	3871.8
E5288_WYG019830	A0A6B0RR02	Uncharacterized protein OS=Bos mutus OX=72004 GN=E5288_WYG019830 PE=4 SV=1	22	99.31	10294.9	4815.53	0.000949857	0.000520082	2.13786	1.09617	10021.4	10211.2	10652.2	4853.4	4829.2	4764	10021.4	10211.2	10652.2	4853.4	4829.2	4764
E5288_WYG016790	A0A6B0R4W1	Diacylglycerol kinase OS=Bos mutus OX=72004 GN=E5288_WYG016790 PE=3 SV=1	16	88.28	3882.7	9061.23	2.49839e-05	6.04014e-05	0.428496	-1.22265	3884.1	3678.4	4085.6	8659.7	9316	9208	3884.1	3678.4	4085.6	8659.7	9316	9208
M91_14316	L8IBJ6	RNA-binding protein Nova-1 (Fragment) OS=Bos mutus OX=72004 GN=M91_14316 PE=4 SV=1	1	94.95	119.167	287.567	0.007908	0.00252373	0.414397	-1.27092	119.8	123	114.7	319.6	274.2	268.9	119.8	123	114.7	319.6	274.2	268.9
M91_02015	L8HPM6	Serine/threonine-protein phosphatase (Fragment) OS=Bos mutus OX=72004 GN=M91_02015 PE=3 SV=1	2	116.44	2241.47	1115.37	0.00250612	0.00105286	2.00962	1.00692	2187.8	2364.4	2172.2	1108	1133.5	1104.6	2187.8	2364.4	2172.2	1108	1133.5	1104.6
E5288_WYG004960	A0A6B0QVP3	TPR_REGION domain-containing protein OS=Bos mutus OX=72004 GN=E5288_WYG004960 PE=3 SV=1	1	114.55	283.7	862.733	0.0200458	0.00537684	0.328839	-1.60455	160.8	108.2	582.1	791.5	919.9	876.8	160.8	108.2	582.1	791.5	919.9	876.8
M91_09234	L8IQ35	PEX5-related protein (Fragment) OS=Bos mutus OX=72004 GN=M91_09234 PE=3 SV=1	19	80.81	6193.97	2247.6	1.34343e-07	1.38557e-05	2.75581	1.46248	6131.7	6259.8	6190.4	2192.2	2251.2	2299.4	6131.7	6259.8	6190.4	2192.2	2251.2	2299.4
E5288_WYG000357	A0A6B0QV02	Uncharacterized protein OS=Bos mutus OX=72004 GN=E5288_WYG000357 PE=4 SV=1	20	91.07	6794.63	2975.67	0.00163755	0.000768058	2.2834	1.19118	6472.2	6853.3	7058.4	3015.4	2986.3	2925.3	6472.2	6853.3	7058.4	3015.4	2986.3	2925.3
M91_05656	L8I0B0	Optineurin OS=Bos mutus OX=72004 GN=M91_05656 PE=4 SV=1	1	93.61	113.633	796.467	0.00525003	0.00184611	0.142672	-2.80923	116.1	110.9	113.9	698.6	829.1	861.7	116.1	110.9	113.9	698.6	829.1	861.7
E5288_WYG010718	L8ITU9	H15 domain-containing protein OS=Bos mutus OX=72004 GN=E5288_WYG010718 PE=3 SV=1	2	129.28	2951.77	8618.43	3.50476e-05	7.33694e-05	0.342495	-1.54585	2821.7	2953.4	3080.2	9153.3	8409.7	8292.3	2821.7	2953.4	3080.2	9153.3	8409.7	8292.3
E5288_WYG021385	L8I4H3	Core histone macro-H2A OS=Bos mutus OX=72004 GN=E5288_WYG021385 PE=4 SV=1	14	113.15	2859.13	8005.57	0.0147422	0.00417204	0.357143	-1.48543	3016.6	2813.5	2747.3	9306.6	7215.3	7494.8	3016.6	2813.5	2747.3	9306.6	7215.3	7494.8
E5288_WYG007569	A0A6B0RF25	Uncharacterized protein OS=Bos mutus OX=72004 GN=E5288_WYG007569 PE=4 SV=1	26	99.38	10407.5	5041.27	4.88764e-05	8.8344e-05	2.06446	1.04577	9851.2	10655.5	10715.8	4895.6	5111.3	5116.9	9851.2	10655.5	10715.8	4895.6	5111.3	5116.9
E5288_WYG000113	A0A6B0RC66	G_PROTEIN_RECEP_F3_4 domain-containing protein OS=Bos mutus OX=72004 GN=E5288_WYG000113 PE=3 SV=1	20	94.09	2651.8	8379.87	0.00444876	0.00163067	0.316449	-1.65996	2573.4	2708.3	2673.7	7601.2	8628.8	8909.6	2573.4	2708.3	2673.7	7601.2	8628.8	8909.6
M91_10265	L8ISA0	Voltage-dependent calcium channel subunit alpha-2/delta-2 (Fragment) OS=Bos mutus OX=72004 GN=M91_10265 PE=3 SV=1	17	88.2	3786.47	8544	0.000194778	0.000187788	0.443173	-1.17406	3637.7	3889.4	3832.3	7867.7	8698	9066.3	3637.7	3889.4	3832.3	7867.7	8698	9066.3
E5288_WYG010737	A0A6B0RY49	Uncharacterized protein OS=Bos mutus OX=72004 GN=E5288_WYG010737 PE=3 SV=1	1	125.33	364.5	1058.7	6.1731e-05	0.000100491	0.34429	-1.5383	341.2	387.6	364.7	985.9	1081.9	1108.3	341.2	387.6	364.7	985.9	1081.9	1108.3
M91_15234	L8IMX7	Cell adhesion molecule 2 OS=Bos mutus OX=72004 GN=M91_15234 PE=3 SV=1	12	94.85	9109.43	4384.53	2.52069e-06	2.34015e-05	2.07763	1.05494	8971.2	9022.9	9334.2	4435.5	4413.8	4304.3	8971.2	9022.9	9334.2	4435.5	4413.8	4304.3
M91_05498	L8IQD7	Activated leukocyte cell adhesion molecule (Fragment) OS=Bos mutus OX=72004 GN=M91_05498 PE=4 SV=1	15	78.81	9265.97	2394.6	0.000121114	0.000144353	3.86953	1.95216	9684.1	9426.7	8687.1	3104.7	2041.1	2038	9684.1	9426.7	8687.1	3104.7	2041.1	2038
M91_07060	L8IF68	Inverted formin-2 OS=Bos mutus OX=72004 GN=M91_07060 PE=4 SV=1	1	83.49	446.767	188.933	0.00017799	0.000178892	2.36468	1.24164	484	429	427.3	197.9	182.1	186.8	484	429	427.3	197.9	182.1	186.8
E5288_WYG000906	A0A6B0RND4	Tudor domain-containing protein 7 OS=Bos mutus OX=72004 GN=E5288_WYG000906 PE=3 SV=1	17	97.59	7560.57	3586.4	2.91982e-05	6.61072e-05	2.10812	1.07596	7854.1	7468.7	7358.9	3802.2	3530.8	3426.2	7854.1	7468.7	7358.9	3802.2	3530.8	3426.2
E5288_WYG000650	A0A6B0QRT0	Manserin OS=Bos mutus OX=72004 GN=E5288_WYG000650 PE=3 SV=1	23	90.71	10895.5	4621.33	0.000132943	0.000152155	2.35766	1.23736	10139.9	11191.6	11355.1	4205.4	4820.4	4838.2	10139.9	11191.6	11355.1	4205.4	4820.4	4838.2
E5288_WYG010797	A0A6B0S621	H15 domain-containing protein OS=Bos mutus OX=72004 GN=E5288_WYG010797 PE=3 SV=1	3	116.27	4453.53	14259.1	0.0124357	0.00362866	0.31233	-1.67886	4818.2	4190.6	4351.8	16610.7	13146.3	13020.2	4818.2	4190.6	4351.8	16610.7	13146.3	13020.2
E5288_WYG000225	A0A6B0QQT5	AKAP_110 domain-containing protein OS=Bos mutus OX=72004 GN=E5288_WYG000225 PE=3 SV=1	1	94.66	150.2	364.633	0.00494638	0.00176654	0.411921	-1.27956	123.3	110.4	216.9	400.1	354.3	339.5	123.3	110.4	216.9	400.1	354.3	339.5
E5288_WYG021200	A0A6B0RZW5	WH1 domain-containing protein OS=Bos mutus OX=72004 GN=E5288_WYG021200 PE=3 SV=1	16	90.08	1645.33	8807.43	3.14604e-07	1.64568e-05	0.186812	-2.42034	1542.9	1632.7	1760.4	8869.9	8919	8633.4	1542.9	1632.7	1760.4	8869.9	8919	8633.4
E5288_WYG016802	A0A6B0R3M8	Uncharacterized protein OS=Bos mutus OX=72004 GN=E5288_WYG016802 PE=3 SV=1	22	83.63	3540.13	9315.47	0.000512974	0.000347116	0.380027	-1.39582	3697.5	3546.2	3376.7	10428.3	8763.9	8754.2	3697.5	3546.2	3376.7	10428.3	8763.9	8754.2
E5288_WYG013704	A0A6B0QQZ0	Uncharacterized protein OS=Bos mutus OX=72004 GN=E5288_WYG013704 PE=4 SV=1	25	97.45	11192.9	4780.73	0.000940788	0.000516809	2.34126	1.22728	10770.1	11360.7	11448	4833.1	4745.1	4764	10770.1	11360.7	11448	4833.1	4745.1	4764
E5288_WYG001941	L8I9I2	Alpha(B)-crystallin OS=Bos mutus OX=72004 GN=E5288_WYG001941 PE=3 SV=1	9	105.94	6555.87	2402.57	0.0145029	0.00411718	2.72869	1.44821	6084.2	7619.8	5963.6	2244.5	2466.7	2496.5	6084.2	7619.8	5963.6	2244.5	2466.7	2496.5
M91_03537	L8HNN5	SWI/SNF-related matrix-associated actin-dependent regulator of chromatin subfamily A member 5 OS=Bos mutus OX=72004 GN=M91_03537 PE=3 SV=1	21	91.29	4641.13	10485.2	0.00693911	0.00228709	0.442635	-1.17581	4670.2	4561	4692.2	11483.6	9947.7	10024.4	4670.2	4561	4692.2	11483.6	9947.7	10024.4
E5288_WYG018697	A0A6B0R5K5	Protein kinase C delta type OS=Bos mutus OX=72004 GN=E5288_WYG018697 PE=3 SV=1	19	86.85	1934	6795.73	0.0186043	0.00505277	0.28459	-1.81304	1940.3	1941.5	1920.2	5507.9	7776.9	7102.4	1940.3	1941.5	1920.2	5507.9	7776.9	7102.4
E5288_WYG013617	A0A6B0QQT3	EF-hand domain-containing protein OS=Bos mutus OX=72004 GN=E5288_WYG013617 PE=3 SV=1	13	109.39	2540.5	7931.33	0.0293581	0.00741183	0.320312	-1.64245	2404.7	2530.7	2686.1	6980.2	9845.8	6968	2404.7	2530.7	2686.1	6980.2	9845.8	6968
GMPR	L8IEK9	GMP reductase OS=Bos mutus OX=72004 GN=GMPR PE=3 SV=1	1	87.56	253.167	110.6	0.0129098	0.00374308	2.28903	1.19474	219.4	221.4	318.7	100.3	109.7	121.8	219.4	221.4	318.7	100.3	109.7	121.8
E5288_WYG009611	A0A6B0R4B9	Uncharacterized protein OS=Bos mutus OX=72004 GN=E5288_WYG009611 PE=4 SV=1	25	93.64	5050.77	10732	1.61116e-06	2.02879e-05	0.470625	-1.08735	5232.8	4964.1	4955.4	10555.2	10776.4	10864.5	5232.8	4964.1	4955.4	10555.2	10776.4	10864.5
E5288_WYG008073	L8IWZ5	Carbonic anhydrase-related protein OS=Bos mutus OX=72004 GN=E5288_WYG008073 PE=3 SV=1	9	78.07	960.933	4492.2	0.00260176	0.00108303	0.213912	-2.22491	963.1	957.3	962.4	4131.1	4673.2	4672.3	963.1	957.3	962.4	4131.1	4673.2	4672.3
M91_15738	L8HPT0	Homer protein-like protein 1 (Fragment) OS=Bos mutus OX=72004 GN=M91_15738 PE=3 SV=1	16	89.96	12016.1	3226.9	1.83235e-06	2.09095e-05	3.72373	1.89675	11705.1	11977.9	12365.3	3080.5	3253.5	3346.7	11705.1	11977.9	12365.3	3080.5	3253.5	3346.7
E5288_WYG015168	A0A6B0S096	Uncharacterized protein OS=Bos mutus OX=72004 GN=E5288_WYG015168 PE=3 SV=1	3	129.15	8938.97	4457.83	0.000145762	0.000160385	2.00523	1.00377	8968.5	9400.8	8447.6	4629.1	4144	4600.4	8968.5	9400.8	8447.6	4629.1	4144	4600.4
E5288_WYG002815	A0A6B0S4Z7	HP domain-containing protein OS=Bos mutus OX=72004 GN=E5288_WYG002815 PE=4 SV=1	4	105.04	7458.83	3016.53	0.00218608	0.000951031	2.47265	1.30606	7022.8	7783.5	7570.2	3029.2	2954.9	3065.5	7022.8	7783.5	7570.2	3029.2	2954.9	3065.5
M91_03278	L8I3R4	Aspartyl/asparaginyl beta-hydroxylase OS=Bos mutus OX=72004 GN=M91_03278 PE=3 SV=1	19	90.5	3338.9	9042.57	5.17104e-06	3.07428e-05	0.369243	-1.43736	3499.2	3117.8	3399.7	8847.2	9292.3	8988.2	3499.2	3117.8	3399.7	8847.2	9292.3	8988.2
M91_20986	L8IA25	Putative global transcription activator SNF2L2 OS=Bos mutus OX=72004 GN=M91_20986 PE=3 SV=1	13	89.84	3988.97	8182.33	0.00915386	0.00282989	0.48751	-1.0365	3928	4025.6	4013.3	9001.7	7725.2	7820.1	3928	4025.6	4013.3	9001.7	7725.2	7820.1
E5288_WYG020902	A0A6B0R438	DDHD domain-containing protein OS=Bos mutus OX=72004 GN=E5288_WYG020902 PE=3 SV=1	3	78.64	6744.4	2748.83	7.55282e-06	3.64653e-05	2.45355	1.29487	6755.7	6534.8	6942.7	2876.4	2678.7	2691.4	6755.7	6534.8	6942.7	2876.4	2678.7	2691.4
M91_02320	L8HY97	Protein unc-13-like protein C (Fragment) OS=Bos mutus OX=72004 GN=M91_02320 PE=4 SV=1	15	88.49	2368.87	8968.67	7.7468e-07	1.79482e-05	0.264127	-1.9207	2390	2272.8	2443.8	8921.2	9186.5	8798.3	2390	2272.8	2443.8	8921.2	9186.5	8798.3
M91_00048	L8IE14	Copine-2 OS=Bos mutus OX=72004 GN=M91_00048 PE=3 SV=1	14	79.2	2545.97	7467.07	3.58105e-06	2.61234e-05	0.340959	-1.55233	2458.1	2606.7	2573.1	7412.7	7713.3	7275.2	2458.1	2606.7	2573.1	7412.7	7713.3	7275.2
E5288_WYG001227	A0A6B0SBN0	FABP domain-containing protein OS=Bos mutus OX=72004 GN=E5288_WYG001227 PE=3 SV=1	8	96.31	1717.97	7810.43	0.00767731	0.00246808	0.219958	-2.1847	1570.3	1800.2	1783.4	6944.3	7614.7	8872.3	1570.3	1800.2	1783.4	6944.3	7614.7	8872.3
M91_11179	L8I0H8	SPARC-like protein 1 OS=Bos mutus OX=72004 GN=M91_11179 PE=3 SV=1	14	81.13	4584.6	1885.77	0.000638712	0.000399803	2.43116	1.28164	4534.5	4729.8	4489.5	1903	1880.8	1873.5	4534.5	4729.8	4489.5	1903	1880.8	1873.5
M91_10850	L8IZM6	Proline-rich transmembrane protein 2 (Fragment) OS=Bos mutus OX=72004 GN=M91_10850 PE=3 SV=1	1	89.05	51.0333	437.6	0.00283615	0.00115698	0.116621	-3.1001	46.5	50.9	55.7	479	429.1	404.7	46.5	50.9	55.7	479	429.1	404.7
E5288_WYG007467	A0A6B0RIX1	Uncharacterized protein OS=Bos mutus OX=72004 GN=E5288_WYG007467 PE=4 SV=1	23	83.07	4271.13	9142.5	0.00504125	0.00179165	0.467173	-1.09797	4195.7	4302.7	4315	9859.1	8714.2	8854.2	4195.7	4302.7	4315	9859.1	8714.2	8854.2
M91_10769	L8I276	Dimethylargininase (Fragment) OS=Bos mutus OX=72004 GN=M91_10769 PE=3 SV=1	11	80.76	2015.7	4318.1	0.00922293	0.00284641	0.466803	-1.09912	2083.8	1978.9	1984.4	4789.2	4107.7	4057.4	2083.8	1978.9	1984.4	4789.2	4107.7	4057.4
E5288_WYG021103	A0A6B0RTW3	Amino acid transporter OS=Bos mutus OX=72004 GN=E5288_WYG021103 PE=3 SV=1	7	129.06	935.4	3500.37	3.72927e-05	7.60064e-05	0.267229	-1.90385	1085.8	921.3	799.1	3391.1	3696.3	3413.7	1085.8	921.3	799.1	3391.1	3696.3	3413.7
M91_07546	L8HR74	Isochorismatase domain-containing protein 1 (Fragment) OS=Bos mutus OX=72004 GN=M91_07546 PE=3 SV=1	10	84.84	2490.13	5725.67	4.05768e-05	7.97657e-05	0.434907	-1.20122	2488.4	2577.8	2404.2	5956.1	5423.3	5797.6	2488.4	2577.8	2404.2	5956.1	5423.3	5797.6
M91_01521	L8I8N0	Protein KIAA1045 OS=Bos mutus OX=72004 GN=M91_01521 PE=4 SV=1	16	93.15	8337.43	2056.37	1.27122e-06	1.91737e-05	4.05445	2.01951	8148.8	8484.7	8378.8	2238.3	1949.7	1981.1	8148.8	8484.7	8378.8	2238.3	1949.7	1981.1
E5288_WYG014420	A0A6B0R8B6	Chimaerin OS=Bos mutus OX=72004 GN=E5288_WYG014420 PE=4 SV=1	17	75.02	1451.87	4874.73	3.46602e-07	1.66722e-05	0.297835	-1.74741	1383.3	1462.1	1510.2	4799.9	4899.9	4924.4	1383.3	1462.1	1510.2	4799.9	4899.9	4924.4
M91_05073	L8HN26	Diacylglycerol kinase OS=Bos mutus OX=72004 GN=M91_05073 PE=3 SV=1	19	75.29	7528.7	3383.5	1.41663e-05	4.69286e-05	2.22512	1.15388	7335.8	7632.5	7617.8	3127	3559.8	3463.7	7335.8	7632.5	7617.8	3127	3559.8	3463.7
M91_09662	L8HYY3	Heterochromatin protein 1-binding protein 3 OS=Bos mutus OX=72004 GN=M91_09662 PE=4 SV=1	19	80.67	3942.4	9364.97	0.0073983	0.00240073	0.420973	-1.2482	3914.2	3974.1	3938.9	10300.8	8990.7	8803.4	3914.2	3974.1	3938.9	10300.8	8990.7	8803.4
E5288_WYG015097	A0A6B0RP63	Uncharacterized protein OS=Bos mutus OX=72004 GN=E5288_WYG015097 PE=4 SV=1	14	62.41	2176.8	5074.47	0.000180857	0.000180442	0.428971	-1.22105	2445.2	2058.1	2027.1	5382.5	5044.7	4796.2	2445.2	2058.1	2027.1	5382.5	5044.7	4796.2
M91_12872	L8IAB0	Polypyrimidine tract-binding protein 2 (Fragment) OS=Bos mutus OX=72004 GN=M91_12872 PE=4 SV=1	12	75.41	2531.57	5198.93	0.0147136	0.0041655	0.48694	-1.03819	2457.8	2552.3	2584.6	5873.7	4856	4867.1	2457.8	2552.3	2584.6	5873.7	4856	4867.1
M91_06131	L8I2Q3	Membrane-associated phosphatidylinositol transfer protein 2 (Fragment) OS=Bos mutus OX=72004 GN=M91_06131 PE=3 SV=1	2	76.95	188.4	80.8667	8.93004e-05	0.000122267	2.32976	1.22018	183.7	181.3	200.2	74.6	84.5	83.5	183.7	181.3	200.2	74.6	84.5	83.5
E5288_WYG002633	A0A6B0R6C7	ELAV-like protein OS=Bos mutus OX=72004 GN=E5288_WYG002633 PE=3 SV=1	5	86.86	1532.77	3207.67	1.80995e-05	5.17902e-05	0.477845	-1.06539	1512.2	1554.1	1532	3320.1	3082.3	3220.6	1512.2	1554.1	1532	3320.1	3082.3	3220.6
E5288_WYG006634	L8ICR8	Secretogranin III OS=Bos mutus OX=72004 GN=E5288_WYG006634 PE=4 SV=1	15	71.52	6727.47	3328.43	7.48192e-05	0.000111115	2.02121	1.01522	6538.7	6889.1	6754.6	2981.4	3454.2	3549.7	6538.7	6889.1	6754.6	2981.4	3454.2	3549.7
M91_05553	L8IMB9	Histone H2B OS=Bos mutus OX=72004 GN=M91_05553 PE=3 SV=1	4	243.3	3729.13	11297.6	0.0146357	0.00414767	0.330082	-1.5991	3853.7	3807	3526.7	13198.9	10256.2	10437.7	3853.7	3807	3526.7	13198.9	10256.2	10437.7
E5288_WYG006561	A0A6B0R7X1	PH domain-containing protein OS=Bos mutus OX=72004 GN=E5288_WYG006561 PE=4 SV=1	13	60.29	1850.8	4244.47	1.66427e-05	5.01522e-05	0.43605	-1.19743	1836.9	1831.8	1883.7	4090.2	4422.2	4221	1836.9	1831.8	1883.7	4090.2	4422.2	4221
E5288_WYG021737	A0A6B0S7L8	Ras-related protein Rab-3 OS=Bos mutus OX=72004 GN=E5288_WYG021737 PE=3 SV=1	5	81.08	5001.43	1923.5	1.2489e-05	4.46353e-05	2.60017	1.37861	4843.9	5193.8	4966.6	2034.8	1848	1887.7	4843.9	5193.8	4966.6	2034.8	1848	1887.7
M91_13411	L8ILA3	Ribosomal protein S6 kinase OS=Bos mutus OX=72004 GN=M91_13411 PE=3 SV=1	11	66.47	2038.13	4854.17	0.00331077	0.00130492	0.419873	-1.25198	2048.5	2000.3	2065.6	5181.7	4774.1	4606.7	2048.5	2000.3	2065.6	5181.7	4774.1	4606.7
fabp5	L8IFP4	Fatty acid binding protein 5 OS=Bos mutus OX=72004 GN=fabp5 PE=2 SV=1	10	141.31	5633.93	12988.7	2.3958e-05	5.90157e-05	0.433755	-1.20505	5445.3	5928	5528.5	13571.8	12767.1	12627.3	5445.3	5928	5528.5	13571.8	12767.1	12627.3
M91_02881	L8ITN1	Mitogen-activated protein kinase kinase kinase kinase 4 (Fragment) OS=Bos mutus OX=72004 GN=M91_02881 PE=4 SV=1	1	72.86	587.833	265.8	2.60474e-08	7.42009e-06	2.21156	1.14507	583.1	589.3	591.1	264.1	267.5	265.8	583.1	589.3	591.1	264.1	267.5	265.8
M91_04194	L8IKR4	Dematin OS=Bos mutus OX=72004 GN=M91_04194 PE=4 SV=1	3	85.64	2343.9	1043.97	2.42245e-05	5.93806e-05	2.24519	1.16684	2333.3	2444.2	2254.2	1006.7	1072.8	1052.4	2333.3	2444.2	2254.2	1006.7	1072.8	1052.4
E5288_WYG021176	A0A6B0RZV5	Uncharacterized protein OS=Bos mutus OX=72004 GN=E5288_WYG021176 PE=4 SV=1	10	69.39	2789.77	1285.37	1.37364e-05	4.63025e-05	2.17041	1.11796	2677.3	2856.9	2835.1	1313.6	1282.3	1260.2	2677.3	2856.9	2835.1	1313.6	1282.3	1260.2
E5288_WYG012269	A0A6B0RLH3	Uncharacterized protein OS=Bos mutus OX=72004 GN=E5288_WYG012269 PE=4 SV=1	7	79.69	6039.3	1538.93	4.48444e-07	1.7174e-05	3.92434	1.97245	5927.9	6168.2	6021.8	1544.1	1580.4	1492.3	5927.9	6168.2	6021.8	1544.1	1580.4	1492.3
E5288_WYG007217	A0A6B0QQF2	Centrosomal protein of 76 kDa OS=Bos mutus OX=72004 GN=E5288_WYG007217 PE=3 SV=1	15	75.96	2308.87	4850.1	0.000974956	0.000529028	0.476045	-1.07083	2148.3	2049.2	2729.1	4462.2	4943.4	5144.7	2148.3	2049.2	2729.1	4462.2	4943.4	5144.7
E5288_WYG013317	A0A6B0SEF5	Angiotensin 1-10 OS=Bos mutus OX=72004 GN=E5288_WYG013317 PE=3 SV=1	12	70.9	3552.2	1681.27	3.59053e-05	7.43935e-05	2.11281	1.07916	3456.6	3538	3662	1559.9	1806.4	1677.5	3456.6	3538	3662	1559.9	1806.4	1677.5
M91_16435	L8I853	F-box only protein 2 (Fragment) OS=Bos mutus OX=72004 GN=M91_16435 PE=4 SV=1	8	55.55	2098.23	982.333	3.6078e-06	2.61771e-05	2.13597	1.09489	2094.3	2150.2	2050.2	963	981.4	1002.6	2094.3	2150.2	2050.2	963	981.4	1002.6
E5288_WYG008522	A0A6B0S1B0	Uncharacterized protein OS=Bos mutus OX=72004 GN=E5288_WYG008522 PE=4 SV=1	18	71.17	2122.93	6030.33	0.00133507	0.000659493	0.352042	-1.50618	2079.6	2146	2143.2	5746.2	6060	6284.8	2079.6	2146	2143.2	5746.2	6060	6284.8
HIF-2alpha	A0A060L3S6	Hypoxia-inducible factor-2 alpha OS=Bos mutus grunniens OX=30521 GN=HIF-2alpha PE=2 SV=1	2	63.01	400.6	197	1.33292e-05	4.57135e-05	2.0335	1.02397	404	388.9	408.9	203.1	186.9	201	404	388.9	408.9	203.1	186.9	201
E5288_WYG011357	A0A6B0R714	G_PROTEIN_RECEP_F3_4 domain-containing protein OS=Bos mutus OX=72004 GN=E5288_WYG011357 PE=3 SV=1	12	60.4	1923.57	5907.17	0.00260632	0.00108446	0.325633	-1.61868	1895.6	1932.3	1942.8	6302.2	5597.9	5821.4	1895.6	1932.3	1942.8	6302.2	5597.9	5821.4
E5288_WYG011361	A0A6B0R5I4	Uncharacterized protein OS=Bos mutus OX=72004 GN=E5288_WYG011361 PE=4 SV=1	1	81.09	134.9	343.8	0.000941604	0.000517105	0.392379	-1.34968	133.6	125.6	145.5	384.9	304.7	341.8	133.6	125.6	145.5	384.9	304.7	341.8
M91_15260	L8I7C8	Intercellular adhesion molecule 5 OS=Bos mutus OX=72004 GN=M91_15260 PE=3 SV=1	10	71.78	5774.87	1073	0.00152516	0.000727501	5.38198	2.42814	5560.5	5599.3	6164.8	1117.8	1054.6	1046.6	5560.5	5599.3	6164.8	1117.8	1054.6	1046.6
E5288_WYG008007	A0A6B0QX82	PDZ domain-containing protein OS=Bos mutus OX=72004 GN=E5288_WYG008007 PE=3 SV=1	1	64.06	5667.63	1497.6	2.94157e-06	2.46422e-05	3.78448	1.92009	5683.6	5512.5	5806.8	1588.2	1359.5	1545.1	5683.6	5512.5	5806.8	1588.2	1359.5	1545.1
E5288_WYG015025	A0A6B0S543	Uncharacterized protein OS=Bos mutus OX=72004 GN=E5288_WYG015025 PE=4 SV=1	18	67.98	3826.43	8897.73	4.38903e-05	8.33646e-05	0.430046	-1.21744	3907.9	3907.3	3664.1	8398.1	9087.7	9207.4	3907.9	3907.3	3664.1	8398.1	9087.7	9207.4
E5288_WYG000095	A0A6B0RHI4	Uncharacterized protein OS=Bos mutus OX=72004 GN=E5288_WYG000095 PE=3 SV=1	14	63.93	7122.97	1997.2	4.67022e-06	2.9389e-05	3.56648	1.8345	6949.8	6997.2	7421.9	1946	2008.8	2036.8	6949.8	6997.2	7421.9	1946	2008.8	2036.8
E5288_WYG000087	A0A6B0RHA7	Uncharacterized protein OS=Bos mutus OX=72004 GN=E5288_WYG000087 PE=4 SV=1	7	87.52	7519.1	1421.47	0.00012475	0.000146662	5.28968	2.40318	8198	7559.7	6799.6	1538.5	1489.7	1236.2	8198	7559.7	6799.6	1538.5	1489.7	1236.2
M91_16394	L8IIE0	Long-chain fatty acid transport protein 1 OS=Bos mutus OX=72004 GN=M91_16394 PE=4 SV=1	1	64.81	209.033	516.267	0.000195373	0.000188098	0.404894	-1.30438	225.3	212.7	189.1	485.2	556	507.6	225.3	212.7	189.1	485.2	556	507.6
E5288_WYG007960	A0A6B0R3Q9	Nucleoside-diphosphate kinase OS=Bos mutus OX=72004 GN=E5288_WYG007960 PE=3 SV=1	1	71.76	8556.23	2995.57	3.75665e-06	2.64655e-05	2.8563	1.51415	8259.1	8701.1	8708.5	3077.2	2906.1	3003.4	8259.1	8701.1	8708.5	3077.2	2906.1	3003.4
E5288_WYG020991	A0A6B0S2R9	ATP receptor OS=Bos mutus OX=72004 GN=E5288_WYG020991 PE=3 SV=1	15	72.52	5328.4	1959	9.30121e-05	0.000124976	2.71996	1.44358	5343.2	5378.9	5263.1	1964.7	1955.4	1956.9	5343.2	5378.9	5263.1	1964.7	1955.4	1956.9
E5288_WYG010749	A0A6B0RY66	H15 domain-containing protein OS=Bos mutus OX=72004 GN=E5288_WYG010749 PE=3 SV=1	3	89.47	841.6	2485.03	0.00971955	0.00296612	0.338667	-1.56206	766	693.2	1065.6	3154.7	2123.2	2177.2	766	693.2	1065.6	3154.7	2123.2	2177.2
E5288_WYG019826	A0A6B0RSF7	N-myc downstream-regulated gene 1 protein OS=Bos mutus OX=72004 GN=E5288_WYG019826 PE=3 SV=1	9	51.46	3803.6	1726.63	0.000371011	0.000282797	2.2029	1.1394	4070.9	3887.5	3452.4	1733.1	1783	1663.8	4070.9	3887.5	3452.4	1733.1	1783	1663.8
M91_14963	L8IGM5	Leucine-rich repeat-containing protein 7 (Fragment) OS=Bos mutus OX=72004 GN=M91_14963 PE=3 SV=1	1	64.4	371.333	99.4667	0.00185138	0.000842198	3.73324	1.90043	369.2	351.9	392.9	100.5	99.7	98.2	369.2	351.9	392.9	100.5	99.7	98.2
M91_01232	L8IXJ9	Uncharacterized protein OS=Bos mutus OX=72004 GN=M91_01232 PE=4 SV=1	13	60.28	4995.27	2045.1	1.04909e-05	4.16659e-05	2.44255	1.28839	4801.3	5046.2	5138.3	2119	1992.5	2023.8	4801.3	5046.2	5138.3	2119	1992.5	2023.8
M91_02188	L8IRI4	Aggrecan core protein OS=Bos mutus OX=72004 GN=M91_02188 PE=3 SV=1	19	62.82	9735.13	3012.83	7.68886e-05	0.000112627	3.23122	1.69208	8988.1	10314.3	9903	3198.4	2987.1	2853	8988.1	10314.3	9903	3198.4	2987.1	2853
M91_01464	L8I012	MKL/myocardin-like protein 2 OS=Bos mutus OX=72004 GN=M91_01464 PE=4 SV=1	15	66.43	6761.53	3301.9	0.000547883	0.000361461	2.04777	1.03405	6131.2	6932.4	7221	3085.6	3388.1	3432	6131.2	6932.4	7221	3085.6	3388.1	3432
E5288_WYG010103	L8I6H0	Phosphodiesterase OS=Bos mutus OX=72004 GN=E5288_WYG010103 PE=3 SV=1	13	60.88	4138.53	1831.93	1.58934e-06	2.02196e-05	2.25911	1.17575	4093.6	4122.2	4199.8	1908.2	1764.7	1822.9	4093.6	4122.2	4199.8	1908.2	1764.7	1822.9
M91_01980	L8HS32	SNW domain-containing protein 1 (Fragment) OS=Bos mutus OX=72004 GN=M91_01980 PE=3 SV=1	18	64.72	2677.87	5498.03	0.00793064	0.00252916	0.487059	-1.03783	2641.9	2712	2679.7	6011.2	5278	5204.9	2641.9	2712	2679.7	6011.2	5278	5204.9
E5288_WYG006628	A0A6B0RFP4	Uncharacterized protein OS=Bos mutus OX=72004 GN=E5288_WYG006628 PE=4 SV=1	10	66.95	1274.33	3599.3	2.20387e-06	2.22747e-05	0.35405	-1.49797	1224.4	1382.1	1216.5	3570.8	3636.2	3590.9	1224.4	1382.1	1216.5	3570.8	3636.2	3590.9
E5288_WYG006008	A0A6B0QXD2	Uncharacterized protein OS=Bos mutus OX=72004 GN=E5288_WYG006008 PE=3 SV=1	24	74.25	10533.8	4000.7	0.000881386	0.000494831	2.63298	1.3967	10146.7	10769.3	10685.3	3990.2	4000.9	4011	10146.7	10769.3	10685.3	3990.2	4000.9	4011
E5288_WYG021349	A0A6B0RE08	Uncharacterized protein OS=Bos mutus OX=72004 GN=E5288_WYG021349 PE=4 SV=1	9	73.08	2042.47	4422.83	0.000240911	0.000216266	0.461801	-1.11466	2056	2096	1975.4	4738.2	4443.1	4087.2	2056	2096	1975.4	4738.2	4443.1	4087.2
E5288_WYG010773	A0A6B0RZQ3	Histone H4 OS=Bos mutus OX=72004 GN=E5288_WYG010773 PE=3 SV=1	5	161.31	5084.53	12412.4	0.0218072	0.00576988	0.409634	-1.28759	5116.8	4996.5	5140.3	14618.8	11236.1	11382.2	5116.8	4996.5	5140.3	14618.8	11236.1	11382.2
E5288_WYG008036	A0A6B0RTB5	Tyrosine-protein kinase OS=Bos mutus OX=72004 GN=E5288_WYG008036 PE=3 SV=1	14	58.96	1245.9	3290.8	2.10582e-05	5.48106e-05	0.378601	-1.40125	1214.6	1212.1	1311	3431.2	3296	3145.2	1214.6	1212.1	1311	3431.2	3296	3145.2
E5288_WYG000733	A0A6B0S9V4	Amine oxidase OS=Bos mutus OX=72004 GN=E5288_WYG000733 PE=3 SV=1	13	75.52	7525.1	2306.97	0.00677995	0.00224686	3.2619	1.70571	6749.3	7572.3	8253.7	2284	2347.6	2289.3	6749.3	7572.3	8253.7	2284	2347.6	2289.3
M91_16164	L8HQT0	Asparaginase-like protein 1 (Fragment) OS=Bos mutus OX=72004 GN=M91_16164 PE=3 SV=1	12	65.37	3024.47	6861.87	4.17659e-05	8.10858e-05	0.440764	-1.18192	3053.2	3070.4	2949.8	6656.9	7250.4	6678.3	3053.2	3070.4	2949.8	6656.9	7250.4	6678.3
M91_03267	L8IRC8	Serine/arginine-rich splicing factor 4 (Fragment) OS=Bos mutus OX=72004 GN=M91_03267 PE=3 SV=1	8	65.49	2961.83	6683.57	0.00670567	0.00222793	0.443152	-1.17413	2965.3	2907.4	3012.8	7313	6330.2	6407.5	2965.3	2907.4	3012.8	7313	6330.2	6407.5
M91_07801	L8I7G6	N-chimaerin (Fragment) OS=Bos mutus OX=72004 GN=M91_07801 PE=4 SV=1	2	68.02	3652.8	1581.73	5.4165e-07	1.74821e-05	2.30937	1.2075	3599.1	3696.6	3662.7	1624.9	1555.4	1564.9	3599.1	3696.6	3662.7	1624.9	1555.4	1564.9
E5288_WYG011058	A0A6B0R376	C2 domain-containing protein OS=Bos mutus OX=72004 GN=E5288_WYG011058 PE=3 SV=1	13	70.72	6096.17	1193.17	1.80342e-07	1.49044e-05	5.10923	2.35311	6082	5997.4	6209.1	1230	1163	1186.5	6082	5997.4	6209.1	1230	1163	1186.5
M91_02180	L8J1Q4	Ribosomal protein S6 kinase alpha-5 (Fragment) OS=Bos mutus OX=72004 GN=M91_02180 PE=3 SV=1	19	69.35	3077.67	8201.37	0.00552536	0.00191978	0.375263	-1.41403	3108.2	3146.3	2978.5	7437.1	8361.7	8805.3	3108.2	3146.3	2978.5	7437.1	8361.7	8805.3
E5288_WYG007071	A0A6B0QT52	Glutathione transferase OS=Bos mutus OX=72004 GN=E5288_WYG007071 PE=3 SV=1	6	84.11	4553.2	1892.97	0.000220855	0.000204078	2.40532	1.26623	4226.6	4831.2	4601.8	1670.2	1971.4	2037.3	4226.6	4831.2	4601.8	1670.2	1971.4	2037.3
M91_10733	L8HTW4	Inositol-polyphosphate 5-phosphatase (Fragment) OS=Bos mutus OX=72004 GN=M91_10733 PE=3 SV=1	17	69.7	3799.37	8539.83	3.19321e-05	6.94642e-05	0.444899	-1.16845	3564.8	3831.4	4001.9	8233.7	8498.2	8887.6	3564.8	3831.4	4001.9	8233.7	8498.2	8887.6
E5288_WYG008836	A0A6B0REX8	Uncharacterized protein OS=Bos mutus OX=72004 GN=E5288_WYG008836 PE=4 SV=1	9	58.43	3563.8	1410.23	0.00212067	0.000930038	2.5271	1.33748	4002.7	3696	2992.7	1355.7	1530.3	1344.7	4002.7	3696	2992.7	1355.7	1530.3	1344.7
AK2	L8I0G6	Adenylate kinase 2, mitochondrial OS=Bos mutus OX=72004 GN=AK2 PE=3 SV=1	11	69.05	2496.43	5491	0.00583694	0.00200134	0.454641	-1.1372	2457.9	2457.1	2574.3	5963.7	5122	5387.3	2457.9	2457.1	2574.3	5963.7	5122	5387.3
E5288_WYG016488	L8HSB3	Gamma-synuclein OS=Bos mutus OX=72004 GN=E5288_WYG016488 PE=3 SV=1	6	75.03	1273.07	3783	0.000117797	0.000142191	0.336523	-1.57122	1190	1146.1	1483.1	3725.8	4032.9	3590.3	1190	1146.1	1483.1	3725.8	4032.9	3590.3
E5288_WYG011955	A0A6B0QY86	GRIN_C domain-containing protein OS=Bos mutus OX=72004 GN=E5288_WYG011955 PE=4 SV=1	19	58.71	5913.93	1953.53	1.70667e-06	2.05714e-05	3.0273	1.59803	5819.7	6087.4	5834.7	1902.8	2003.1	1954.7	5819.7	6087.4	5834.7	1902.8	2003.1	1954.7
E5288_WYG010680	L8HXY5	Histone H1.5 OS=Bos mutus OX=72004 GN=E5288_WYG010680 PE=3 SV=1	12	101.35	2029.17	11036.3	0.0136505	0.00391898	0.183863	-2.4433	2016.5	2117.9	1953.1	13172.2	9895.8	10040.9	2016.5	2117.9	1953.1	13172.2	9895.8	10040.9
E5288_WYG011871	A0A6B0R132	PDZ domain-containing protein OS=Bos mutus OX=72004 GN=E5288_WYG011871 PE=4 SV=1	20	58.32	7230.37	3564	0.0181386	0.00494725	2.02872	1.02057	9081.8	6155.5	6453.8	3893.1	3576.8	3222.1	9081.8	6155.5	6453.8	3893.1	3576.8	3222.1
M91_03199	L8HM30	Electron transfer flavoprotein subunit beta (Fragment) OS=Bos mutus OX=72004 GN=M91_03199 PE=3 SV=1	1	76.32	252.5	624.5	2.4827e-05	6.01927e-05	0.404323	-1.30642	227.3	268.9	261.3	632.2	602.9	638.4	227.3	268.9	261.3	632.2	602.9	638.4
E5288_WYG017189	A0A6B0RDJ8	Nuclear autoantigenic sperm protein OS=Bos mutus OX=72004 GN=E5288_WYG017189 PE=3 SV=1	15	62.28	3433.37	7272.63	0.00891185	0.00277157	0.472094	-1.08285	3545.2	3390.3	3364.6	8026	6739.6	7052.3	3545.2	3390.3	3364.6	8026	6739.6	7052.3
M91_04070	L8IFY7	Kv channel-interacting protein 4 (Fragment) OS=Bos mutus OX=72004 GN=M91_04070 PE=4 SV=1	9	61.24	2502.97	5277.5	0.00269077	0.00111062	0.474271	-1.07622	2373.3	2463.4	2672.2	4527.9	5367.6	5937	2373.3	2463.4	2672.2	4527.9	5367.6	5937
E5288_WYG009133	A0A6B0QZH2	Calcineurin-like phosphoesterase domain-containing protein 1 OS=Bos mutus OX=72004 GN=E5288_WYG009133 PE=3 SV=1	4	62.19	1284.57	3623.63	0.000523605	0.000351562	0.354497	-1.49616	1212.5	1330.4	1310.8	3419.8	4076.4	3374.7	1212.5	1330.4	1310.8	3419.8	4076.4	3374.7
E5288_WYG018188	A0A6B0RI72	Uncharacterized protein OS=Bos mutus OX=72004 GN=E5288_WYG018188 PE=4 SV=1	15	62.12	2337.43	4686.93	0.0134879	0.00388065	0.498713	-1.00372	2320.8	2325.8	2365.7	5240.4	4374	4446.4	2320.8	2325.8	2365.7	5240.4	4374	4446.4
E5288_WYG016082	A0A6B0RK58	SH3 domain-containing protein OS=Bos mutus OX=72004 GN=E5288_WYG016082 PE=3 SV=1	11	57.13	1128	5213.87	0.00337793	0.00132517	0.216346	-2.20859	1095.6	1157.9	1130.5	4803.6	5645.2	5192.8	1095.6	1157.9	1130.5	4803.6	5645.2	5192.8
E5288_WYG000765	A0A6B0RK62	Uncharacterized protein OS=Bos mutus OX=72004 GN=E5288_WYG000765 PE=4 SV=1	10	57.31	4700.6	1435.27	7.86848e-07	1.79654e-05	3.27507	1.71153	4585.6	4748.4	4767.8	1445.3	1469.1	1391.4	4585.6	4748.4	4767.8	1445.3	1469.1	1391.4
E5288_WYG005796	A0A6B0QYX9	Uncharacterized protein OS=Bos mutus OX=72004 GN=E5288_WYG005796 PE=4 SV=1	9	58.74	2651.17	1322.87	0.00621804	0.00210125	2.00411	1.00296	2448.4	2684.6	2820.5	1338.2	1301.8	1328.6	2448.4	2684.6	2820.5	1338.2	1301.8	1328.6
M91_19637	L8J244	Neurocalcin-delta OS=Bos mutus OX=72004 GN=M91_19637 PE=4 SV=1	6	58.04	5978.1	958.3	5.82932e-06	3.25733e-05	6.23823	2.64114	5705.1	6213.1	6016.1	1053.7	958.9	862.3	5705.1	6213.1	6016.1	1053.7	958.9	862.3
E5288_WYG013231	A0A6B0RSK4	Uncharacterized protein OS=Bos mutus OX=72004 GN=E5288_WYG013231 PE=4 SV=1	13	70.55	6433.5	2119.2	0.0210798	0.00560742	3.03582	1.60208	5181.9	7307.1	6811.5	2042.7	2134.8	2180.1	5181.9	7307.1	6811.5	2042.7	2134.8	2180.1
E5288_WYG006135	A0A6B0QRP5	Ras-related protein Rap-2 OS=Bos mutus OX=72004 GN=E5288_WYG006135 PE=3 SV=1	4	58.67	3530.97	1362.23	4.77645e-06	2.96892e-05	2.59204	1.37409	3411.1	3608.6	3573.2	1407.5	1340.6	1338.6	3411.1	3608.6	3573.2	1407.5	1340.6	1338.6
E5288_WYG004673	L8HYX0	UPF0639 protein OS=Bos mutus OX=72004 GN=E5288_WYG004673 PE=4 SV=1	15	58.89	1755.97	4998.93	2.10209e-05	5.47547e-05	0.351268	-1.50935	1903.5	1714.2	1650.2	4819.2	5222.4	4955.2	1903.5	1714.2	1650.2	4819.2	5222.4	4955.2
M91_19514	L8J1R4	RNA-binding protein FUS (Fragment) OS=Bos mutus OX=72004 GN=M91_19514 PE=3 SV=1	8	66.7	2540.97	5246.23	0.0103136	0.00311351	0.484341	-1.0459	2564	2509.3	2549.6	5790.5	5085	4863.2	2564	2509.3	2549.6	5790.5	5085	4863.2
E5288_WYG006751	A0A6B0RKJ9	Lipocln_cytosolic_FA-bd_dom domain-containing protein OS=Bos mutus OX=72004 GN=E5288_WYG006751 PE=3 SV=1	7	57.44	5926.07	2101.67	0.000229103	0.000209176	2.8197	1.49554	6374.4	5903.9	5499.9	2323	2211.3	1770.7	6374.4	5903.9	5499.9	2323	2211.3	1770.7
M91_16767	L8IAH2	Putative RNA-binding protein Luc7-like 2 (Fragment) OS=Bos mutus OX=72004 GN=M91_16767 PE=3 SV=1	6	60.78	2957.8	6648.1	0.0075633	0.00244071	0.444909	-1.16842	2949.3	3006.3	2917.8	7305.6	6341.3	6297.4	2949.3	3006.3	2917.8	7305.6	6341.3	6297.4
M91_00804	L8HT81	Heterogeneous nuclear ribonucleoprotein G OS=Bos mutus OX=72004 GN=M91_00804 PE=4 SV=1	18	106.58	6159.63	14078.7	0.000450421	0.000319657	0.437515	-1.19259	5987.5	6492.1	5999.3	15513.5	13588	13134.5	5987.5	6492.1	5999.3	15513.5	13588	13134.5
M91_17365	L8I0Q9	Tyrosine-protein phosphatase non-receptor type substrate 1 (Fragment) OS=Bos mutus OX=72004 GN=M91_17365 PE=4 SV=1	2	62.68	868.133	402.9	0.000171137	0.000175095	2.15471	1.10749	822.7	925.4	856.3	433.6	396.6	378.5	822.7	925.4	856.3	433.6	396.6	378.5
M91_20909	L8IDJ9	Hyaluronan and proteoglycan link protein 2 OS=Bos mutus OX=72004 GN=M91_20909 PE=4 SV=1	10	58.25	3674.83	1689.17	0.00104137	0.000552112	2.17553	1.12137	4034.6	3729.1	3260.8	1588.8	1798.6	1680.1	4034.6	3729.1	3260.8	1588.8	1798.6	1680.1
E5288_WYG014406	A0A6B0RBH4	Phosphodiesterase OS=Bos mutus OX=72004 GN=E5288_WYG014406 PE=3 SV=1	10	53.46	1200.17	3517	6.99259e-07	1.7829e-05	0.341247	-1.55111	1191.2	1184.7	1224.6	3447.2	3514.6	3589.2	1191.2	1184.7	1224.6	3447.2	3514.6	3589.2
E5288_WYG000665	A0A6B0QNJ4	Uncharacterized protein OS=Bos mutus OX=72004 GN=E5288_WYG000665 PE=4 SV=1	13	57.04	4945.53	2422.1	0.00522884	0.00184062	2.04184	1.02987	4854.9	5301	4680.7	2404.1	2432.1	2430.1	4854.9	5301	4680.7	2404.1	2432.1	2430.1
M91_07244	L8IVC2	Deleted in bladder cancer protein 1-like protein OS=Bos mutus OX=72004 GN=M91_07244 PE=3 SV=1	14	57.27	5329.6	2000.2	8.75541e-05	0.000120957	2.66453	1.41388	5042.9	5306.3	5639.6	2228.8	1878.4	1893.4	5042.9	5306.3	5639.6	2228.8	1878.4	1893.4
M91_05867	L8HWJ5	Chromogranin-A OS=Bos mutus OX=72004 GN=M91_05867 PE=3 SV=1	1	51.99	3890.7	1371.2	6.91038e-05	0.000106714	2.83744	1.50459	3660.8	4067.2	3944.1	1200.2	1459.5	1453.9	3660.8	4067.2	3944.1	1200.2	1459.5	1453.9
M91_21091	L8HPB1	Cerebellin-1 (Fragment) OS=Bos mutus OX=72004 GN=M91_21091 PE=4 SV=1	7	51.46	558.133	2031.23	0.000634143	0.000397896	0.274776	-1.86367	554.6	564.6	555.2	2022.2	1969.4	2102.1	554.6	564.6	555.2	2022.2	1969.4	2102.1
E5288_WYG013584	A0A6B0QQW2	Glutamate receptor OS=Bos mutus OX=72004 GN=E5288_WYG013584 PE=3 SV=1	17	54.73	8206.73	2862.57	0.00640288	0.00214978	2.86691	1.5195	7297.1	8659.7	8663.4	2984.8	2804.1	2798.8	7297.1	8659.7	8663.4	2984.8	2804.1	2798.8
E5288_WYG005265	A0A6B0SEV4	Ig-like domain-containing protein OS=Bos mutus OX=72004 GN=E5288_WYG005265 PE=4 SV=1	9	89.15	7057.4	3286.87	0.00391894	0.00148179	2.14715	1.10242	8107.5	7110	5954.7	3239.4	3479.1	3142.1	8107.5	7110	5954.7	3239.4	3479.1	3142.1
E5288_WYG015718	A0A6B0S3L7	Elongator complex protein 6 OS=Bos mutus OX=72004 GN=E5288_WYG015718 PE=3 SV=1	1	58.62	4691.4	2189.33	0.000205289	0.00019414	2.14284	1.09953	4313.3	4883.6	4877.3	2163.9	2136.3	2267.8	4313.3	4883.6	4877.3	2163.9	2136.3	2267.8
E5288_WYG013023	A0A6B0R934	Histone H2B OS=Bos mutus OX=72004 GN=E5288_WYG013023 PE=3 SV=1	5	139.15	5366.33	13267.4	0.0190964	0.00516387	0.404476	-1.30587	5537.7	5308.9	5252.4	15512.5	12108.8	12180.8	5537.7	5308.9	5252.4	15512.5	12108.8	12180.8
E5288_WYG015195	A0A6B0S0G4	PWWP domain-containing protein OS=Bos mutus OX=72004 GN=E5288_WYG015195 PE=4 SV=1	7	62.15	2122.73	5146.13	0.00929274	0.00286305	0.412491	-1.27757	2127.5	2109.5	2131.2	5713.1	4997.3	4728	2127.5	2109.5	2131.2	5713.1	4997.3	4728
E5288_WYG017083	A0A6B0RGW2	Uncharacterized protein OS=Bos mutus OX=72004 GN=E5288_WYG017083 PE=4 SV=1	4	51.75	2043.47	4596.53	0.00043785	0.000314064	0.444567	-1.16953	2102.1	1907.1	2121.2	5016.9	4545.6	4227.1	2102.1	1907.1	2121.2	5016.9	4545.6	4227.1
E5288_WYG002658	A0A6B0SB05	Uncharacterized protein OS=Bos mutus OX=72004 GN=E5288_WYG002658 PE=3 SV=1	6	48.13	3204	1148.53	8.39256e-07	1.80342e-05	2.78964	1.48008	3193.9	3244.9	3173.2	1081.4	1184.2	1180	3193.9	3244.9	3173.2	1081.4	1184.2	1180
E5288_WYG021362	A0A6B0REA3	Uncharacterized protein OS=Bos mutus OX=72004 GN=E5288_WYG021362 PE=3 SV=1	3	49.85	3574.7	1665.6	5.10037e-06	3.05609e-05	2.14619	1.10178	3511.1	3528.2	3684.8	1639.4	1657.9	1699.5	3511.1	3528.2	3684.8	1639.4	1657.9	1699.5
E5288_WYG010891	A0A6B0QYJ0	Ig-like domain-containing protein OS=Bos mutus OX=72004 GN=E5288_WYG010891 PE=4 SV=1	5	69.78	1567.2	4083.6	0.0116811	0.00344584	0.383779	-1.38165	1591.3	1554	1556.3	3538.3	4428.3	4284.2	1591.3	1554	1556.3	3538.3	4428.3	4284.2
M91_00888	L8HZQ5	Protein FAM40B (Fragment) OS=Bos mutus OX=72004 GN=M91_00888 PE=3 SV=1	9	50.68	1070.73	4582.73	0.00137976	0.000675726	0.233645	-2.09761	1050.9	1066.9	1094.4	4317.5	4662.8	4767.9	1050.9	1066.9	1094.4	4317.5	4662.8	4767.9
E5288_WYG021625	A0A6B0RY26	Uncharacterized protein OS=Bos mutus OX=72004 GN=E5288_WYG021625 PE=3 SV=1	11	54.12	3751.2	1172.07	2.70589e-06	2.3979e-05	3.2005	1.6783	3639.5	3753.2	3860.9	1210.9	1159.2	1146.1	3639.5	3753.2	3860.9	1210.9	1159.2	1146.1
M91_20553	L8IRL1	Acidic leucine-rich nuclear phosphoprotein 32 family member A (Fragment) OS=Bos mutus OX=72004 GN=M91_20553 PE=4 SV=1	4	54.73	1890.93	5302.6	0.000276305	0.000236161	0.356605	-1.4876	1791.4	1966	1915.4	5861.6	5021.5	5024.7	1791.4	1966	1915.4	5861.6	5021.5	5024.7
E5288_WYG017183	A0A6B0RGG9	WH2 domain-containing protein OS=Bos mutus OX=72004 GN=E5288_WYG017183 PE=4 SV=1	16	45.04	4732.53	1932.7	0.0217856	0.00576506	2.44866	1.29199	5578.4	4148.8	4470.4	1976.5	1993.2	1828.4	5578.4	4148.8	4470.4	1976.5	1993.2	1828.4
E5288_WYG000845	L8I9A0	DnaJ-like protein subfamily B member 5 OS=Bos mutus OX=72004 GN=E5288_WYG000845 PE=4 SV=1	13	50.78	3555.83	1419.93	0.00793405	0.00252998	2.50423	1.32436	3717.4	3156.8	3793.3	1436	1453.7	1370.1	3717.4	3156.8	3793.3	1436	1453.7	1370.1
M91_18952	L8HU83	Teneurin-4 OS=Bos mutus OX=72004 GN=M91_18952 PE=3 SV=1	14	60.55	7719.1	3306.17	5.90936e-05	9.80981e-05	2.33476	1.22327	7465.6	7514.9	8176.8	3497.1	3225.4	3196	7465.6	7514.9	8176.8	3497.1	3225.4	3196
M91_08512	L8I1P1	Ras-related protein Rap-2 (Fragment) OS=Bos mutus OX=72004 GN=M91_08512 PE=3 SV=1	3	50.93	1045.67	488.2	2.19156e-05	5.6095e-05	2.14188	1.09888	1043.7	1087.1	1006.2	493.6	497	474	1043.7	1087.1	1006.2	493.6	497	474
M91_06450	L8IVX1	Vesicular glutamate transporter 2 OS=Bos mutus OX=72004 GN=M91_06450 PE=4 SV=1	8	44.4	3251.27	1533.9	0.00654347	0.00218627	2.11961	1.0838	2804.2	3420.8	3528.8	1051.7	1803	1747	2804.2	3420.8	3528.8	1051.7	1803	1747
M91_04235	L8I4X6	Chromobox protein-like protein 3 (Fragment) OS=Bos mutus OX=72004 GN=M91_04235 PE=4 SV=1	5	56.75	1919.6	4271.57	0.00857241	0.00268857	0.44939	-1.15396	1890.7	1960.7	1907.4	4721.4	4042.1	4051.2	1890.7	1960.7	1907.4	4721.4	4042.1	4051.2
E5288_WYG022825	A0A6B0R123	Ig-like domain-containing protein OS=Bos mutus OX=72004 GN=E5288_WYG022825 PE=4 SV=1	9	52.16	4281.57	1075.67	0.00063379	0.000397749	3.98038	1.99291	4185.6	4212.3	4446.8	1070.7	1087.3	1069	4185.6	4212.3	4446.8	1070.7	1087.3	1069
E5288_WYG004348	A0A6B0RVB0	EGF_CA domain-containing protein OS=Bos mutus OX=72004 GN=E5288_WYG004348 PE=4 SV=1	10	44.58	3029.87	1048.3	5.86835e-06	3.2675e-05	2.89027	1.5312	2921.9	3129.7	3038	1080.7	1039.6	1024.6	2921.9	3129.7	3038	1080.7	1039.6	1024.6
E5288_WYG021300	A0A6B0RK64	Uncharacterized protein OS=Bos mutus OX=72004 GN=E5288_WYG021300 PE=3 SV=1	10	45.39	907.233	2866.33	0.0040316	0.00151299	0.316514	-1.65966	895.8	924.4	901.5	2613.3	2974.2	3011.5	895.8	924.4	901.5	2613.3	2974.2	3011.5
E5288_WYG003620	A0A6B0RZE0	Uncharacterized protein OS=Bos mutus OX=72004 GN=E5288_WYG003620 PE=3 SV=1	13	50.55	1814.7	3722.5	0.000488937	0.000336803	0.487495	-1.03654	1826.6	1753.9	1863.6	4084.8	3533.7	3549	1826.6	1753.9	1863.6	4084.8	3533.7	3549
E5288_WYG002970	A0A6B0S2M4	RRM domain-containing protein OS=Bos mutus OX=72004 GN=E5288_WYG002970 PE=4 SV=1	8	45.43	1434.57	4026.5	6.40934e-05	0.000102557	0.356281	-1.48891	1450.3	1465.2	1388.2	4318.1	3914.7	3846.7	1450.3	1465.2	1388.2	4318.1	3914.7	3846.7
M91_01017	L8IQU2	Neurosecretory protein VGF (Fragment) OS=Bos mutus OX=72004 GN=M91_01017 PE=4 SV=1	11	44.17	2297.4	983.267	0.000278226	0.000237186	2.3365	1.22435	2192	2222.8	2477.4	1012	864.3	1073.5	2192	2222.8	2477.4	1012	864.3	1073.5
M91_18222	L8IHP2	Telomeric repeat-binding factor 2 (Fragment) OS=Bos mutus OX=72004 GN=M91_18222 PE=4 SV=1	10	46.66	1764.37	4095.1	0.0128758	0.00373491	0.430848	-1.21475	1744.2	1740.9	1808	4637.9	3807.7	3839.7	1744.2	1740.9	1808	4637.9	3807.7	3839.7
E5288_WYG004047	A0A6B0S1R5	MAGUK p55 subfamily member 7 OS=Bos mutus OX=72004 GN=E5288_WYG004047 PE=3 SV=1	1	54.41	2205.1	4618.9	4.96488e-07	1.73459e-05	0.477408	-1.06671	2144.8	2238.9	2231.6	4615.7	4572.7	4668.3	2144.8	2238.9	2231.6	4615.7	4572.7	4668.3
E5288_WYG007942	A0A6B0R3V6	Uncharacterized protein OS=Bos mutus OX=72004 GN=E5288_WYG007942 PE=4 SV=1	12	41.37	2233.37	4776.33	4.47855e-06	2.88279e-05	0.46759	-1.09668	2353.3	2135.9	2210.9	4791.8	4702	4835.2	2353.3	2135.9	2210.9	4791.8	4702	4835.2
M91_01195	L8IX51	Cohesin subunit SA-2 (Fragment) OS=Bos mutus OX=72004 GN=M91_01195 PE=3 SV=1	12	49.91	2359.6	5267.4	0.00170605	0.000792304	0.447963	-1.15855	2527	2302.7	2249.1	6019.8	4808.9	4973.5	2527	2302.7	2249.1	6019.8	4808.9	4973.5
M91_16774	L8IBC6	UPF0606 protein KIAA1549 (Fragment) OS=Bos mutus OX=72004 GN=M91_16774 PE=4 SV=1	11	48.55	5133.6	2086.4	1.27751e-05	4.50124e-05	2.46051	1.29896	4945.4	5120	5335.4	2026.6	2116.2	2116.4	4945.4	5120	5335.4	2026.6	2116.2	2116.4
E5288_WYG009222	L8J435	Glyoxylate reductase 1 homolog OS=Bos mutus OX=72004 GN=E5288_WYG009222 PE=3 SV=1	12	50.01	1844.13	3730.13	0.00144168	0.000697842	0.494388	-1.01628	1902.7	1731.9	1897.8	4196.7	3537.7	3456	1902.7	1731.9	1897.8	4196.7	3537.7	3456
E5288_WYG014722	A0A6B0R6N2	RNA-binding protein NOB1 OS=Bos mutus OX=72004 GN=E5288_WYG014722 PE=3 SV=1	16	69.96	6734.43	3151.8	0.000240153	0.000215818	2.13669	1.09538	6192.4	7123.5	6887.4	3021.1	3259	3175.3	6192.4	7123.5	6887.4	3021.1	3259	3175.3
E5288_WYG020601	A0A6B0SBI3	MFS domain-containing protein OS=Bos mutus OX=72004 GN=E5288_WYG020601 PE=3 SV=1	8	44.2	3244.07	1405.47	2.88357e-06	2.44858e-05	2.30818	1.20675	3153.8	3283.5	3294.9	1409.5	1373.6	1433.3	3153.8	3283.5	3294.9	1409.5	1373.6	1433.3
M91_08608	L8J0B9	Voltage-dependent calcium channel subunit alpha-2/delta-3 (Fragment) OS=Bos mutus OX=72004 GN=M91_08608 PE=3 SV=1	9	43.96	3870.87	1214.03	1.40432e-05	4.67515e-05	3.18844	1.67285	3665.9	3959.6	3987.1	1215.3	1242.8	1184	3665.9	3959.6	3987.1	1215.3	1242.8	1184
M91_17432	L8HW72	Signal-induced proliferation-associated 1-like protein 3 OS=Bos mutus OX=72004 GN=M91_17432 PE=4 SV=1	2	50.81	256.5	528.467	1.83727e-05	5.20792e-05	0.485366	-1.04285	258.6	240.1	270.8	524.4	542.3	518.7	258.6	240.1	270.8	524.4	542.3	518.7
E5288_WYG007985	A0A6B0QYA0	Uncharacterized protein OS=Bos mutus OX=72004 GN=E5288_WYG007985 PE=4 SV=1	13	45.77	4824.17	1975.6	0.000169216	0.000174005	2.44187	1.28799	4490.5	4807.6	5174.4	1849.6	1988	2089.2	4490.5	4807.6	5174.4	1849.6	1988	2089.2
M91_19351	L8IEI1	Protein DEK (Fragment) OS=Bos mutus OX=72004 GN=M91_19351 PE=4 SV=1	13	50.95	2402.83	5339.87	0.00900706	0.0027946	0.44998	-1.15207	2366	2455.7	2386.8	5911.1	5117.5	4991	2366	2455.7	2386.8	5911.1	5117.5	4991
E5288_WYG006053	A0A6B0R1P3	Uncharacterized protein OS=Bos mutus OX=72004 GN=E5288_WYG006053 PE=3 SV=1	12	57.58	2563.57	7696.3	0.00459829	0.00167224	0.333091	-1.58601	2474.1	2660.5	2556.1	8437.3	7425.6	7226	2474.1	2660.5	2556.1	8437.3	7425.6	7226
E5288_WYG011427	L8HTL3	Copine-5 OS=Bos mutus OX=72004 GN=E5288_WYG011427 PE=3 SV=1	5	51.04	2657.8	1190.27	1.50121e-05	4.80992e-05	2.23294	1.15895	2703	2643.8	2626.6	1289.6	1176.2	1105	2703	2643.8	2626.6	1289.6	1176.2	1105
E5288_WYG000851	A0A6B0RKH6	LRRcap domain-containing protein OS=Bos mutus OX=72004 GN=E5288_WYG000851 PE=4 SV=1	3	54.05	1226.53	2587.07	0.00029717	0.00024702	0.474102	-1.07673	1233.3	1284.6	1161.7	2792.3	2552.4	2416.5	1233.3	1284.6	1161.7	2792.3	2552.4	2416.5
E5288_WYG018691	A0A6B0R5J4	Uncharacterized protein OS=Bos mutus OX=72004 GN=E5288_WYG018691 PE=4 SV=1	18	57.92	2143.23	5061.23	0.000197745	0.00018936	0.423461	-1.2397	2150.1	2237.2	2042.4	5489.4	4797.3	4897	2150.1	2237.2	2042.4	5489.4	4797.3	4897
M91_10735	L8HST8	Dihydropyrimidinase-related protein 4 (Fragment) OS=Bos mutus OX=72004 GN=M91_10735 PE=3 SV=1	1	48.88	539.433	222.367	3.06867e-05	6.79572e-05	2.42587	1.2785	560.3	541.5	516.5	237.7	209.4	220	560.3	541.5	516.5	237.7	209.4	220
E5288_WYG012058	A0A6B0R5D9	Uncharacterized protein OS=Bos mutus OX=72004 GN=E5288_WYG012058 PE=3 SV=1	2	72.75	7990.9	2677.47	0.0022951	0.000985348	2.9845	1.57749	7787.7	8524.9	7660.1	2625.4	2733.1	2673.9	7787.7	8524.9	7660.1	2625.4	2733.1	2673.9
E5288_WYG006071	A0A6B0QX30	Uncharacterized protein OS=Bos mutus OX=72004 GN=E5288_WYG006071 PE=3 SV=1	4	39.81	688.033	1436.4	0.00233794	0.00099892	0.478998	-1.06191	736.3	677.9	649.9	1642.9	1372.7	1293.6	736.3	677.9	649.9	1642.9	1372.7	1293.6
E5288_WYG020901	L8I3H9	ATP-binding cassette sub-family B member 9 OS=Bos mutus OX=72004 GN=E5288_WYG020901 PE=4 SV=1	8	47.42	2515.87	1164.43	0.0136522	0.00391938	2.16059	1.11143	2759.9	2583.8	2203.9	1141.8	1198.5	1153	2759.9	2583.8	2203.9	1141.8	1198.5	1153
E5288_WYG017959	A0A6B0SB42	Uncharacterized protein OS=Bos mutus OX=72004 GN=E5288_WYG017959 PE=3 SV=1	13	53.45	5392.07	1564	7.93528e-07	1.79746e-05	3.44761	1.7856	5449.3	5475.1	5251.8	1593.9	1569.4	1528.7	5449.3	5475.1	5251.8	1593.9	1569.4	1528.7
E5288_WYG001310	A0A6B0R9G3	Uncharacterized protein OS=Bos mutus OX=72004 GN=E5288_WYG001310 PE=4 SV=1	17	53.22	3001.07	6461.37	1.40074e-06	1.95641e-05	0.464463	-1.10636	3099.5	2944.1	2959.6	6470.1	6357	6557	3099.5	2944.1	2959.6	6470.1	6357	6557
E5288_WYG005755	A0A6B0QXA8	2'-5' oligoadenylate synthase OS=Bos mutus OX=72004 GN=E5288_WYG005755 PE=3 SV=1	13	46.12	1642.53	4788.7	4.75576e-05	8.70744e-05	0.343002	-1.54371	1563.4	1508.8	1855.4	4998.7	4554.9	4812.5	1563.4	1508.8	1855.4	4998.7	4554.9	4812.5
M91_02297	L8I9J9	Polymerase delta-interacting protein 3 (Fragment) OS=Bos mutus OX=72004 GN=M91_02297 PE=4 SV=1	12	42.02	1440.93	2972.2	0.000277503	0.000236801	0.484804	-1.04453	1389.8	1370.4	1562.6	3123.2	2753	3040.4	1389.8	1370.4	1562.6	3123.2	2753	3040.4
E5288_WYG006883	A0A6B0QTM2	Protein-tyrosine-phosphatase OS=Bos mutus OX=72004 GN=E5288_WYG006883 PE=3 SV=1	13	38.86	1850.13	4091.27	5.36499e-05	9.28471e-05	0.452215	-1.14492	1724.7	1945.1	1880.6	3898.1	4256.3	4119.4	1724.7	1945.1	1880.6	3898.1	4256.3	4119.4
E5288_WYG018276	A0A6B0S2L0	H15 domain-containing protein OS=Bos mutus OX=72004 GN=E5288_WYG018276 PE=3 SV=1	12	45.85	1730.9	4210.5	0.000952491	0.000521029	0.411091	-1.28247	1837.7	1658.1	1696.9	4768.5	3941.6	3921.4	1837.7	1658.1	1696.9	4768.5	3941.6	3921.4
M91_17339	L8HZJ4	THO complex subunit 4 (Fragment) OS=Bos mutus OX=72004 GN=M91_17339 PE=4 SV=1	1	51.68	129.1	266.833	0.00179703	0.000823782	0.483823	-1.04745	132.5	121.3	133.5	303.3	249.9	247.3	132.5	121.3	133.5	303.3	249.9	247.3
E5288_WYG014774	A0A6B0RYH7	Uncharacterized protein OS=Bos mutus OX=72004 GN=E5288_WYG014774 PE=3 SV=1	8	51.9	3182.93	1088.13	0.000118653	0.000142754	2.92513	1.5485	2935.7	3229.2	3383.9	987.5	1137.7	1139.2	2935.7	3229.2	3383.9	987.5	1137.7	1139.2
E5288_WYG005966	A0A6B0QWR8	Histone H2A OS=Bos mutus OX=72004 GN=E5288_WYG005966 PE=3 SV=1	3	85.25	3488.73	7382.93	0.0210923	0.00561018	0.47254	-1.08149	3582.2	3513.3	3370.7	8557	6725.9	6865.9	3582.2	3513.3	3370.7	8557	6725.9	6865.9
E5288_WYG009747	L8IX09	Cytoplasmic protein OS=Bos mutus OX=72004 GN=E5288_WYG009747 PE=4 SV=1	10	41.07	4364.2	2004.53	0.0102004	0.0030854	2.17717	1.12245	4022.4	4834.1	4236.1	2003.5	1978.3	2031.8	4022.4	4834.1	4236.1	2003.5	1978.3	2031.8
M91_12208	L8I2V8	cGMP-dependent protein kinase (Fragment) OS=Bos mutus OX=72004 GN=M91_12208 PE=3 SV=1	14	44.79	2640.83	6518.53	0.00021237	0.000198714	0.405127	-1.30355	2849.5	2422.6	2650.4	6087.7	7032.2	6435.7	2849.5	2422.6	2650.4	6087.7	7032.2	6435.7
E5288_WYG010266	L8I9B4	Chromobox protein-like protein 5 OS=Bos mutus OX=72004 GN=E5288_WYG010266 PE=4 SV=1	10	37.81	1794.33	3845.03	0.0107798	0.00322808	0.466663	-1.09955	1746.2	1842.5	1794.3	4292.4	3630.1	3612.6	1746.2	1842.5	1794.3	4292.4	3630.1	3612.6
M91_08671	L8IRL6	Cadherin-10 OS=Bos mutus OX=72004 GN=M91_08671 PE=4 SV=1	9	38.88	3548.23	1313.6	1.98103e-06	2.14157e-05	2.70115	1.43357	3451.8	3631.5	3561.4	1336.2	1296.1	1308.5	3451.8	3631.5	3561.4	1336.2	1296.1	1308.5
M91_13285	L8I2Z3	Nexilin (Fragment) OS=Bos mutus OX=72004 GN=M91_13285 PE=4 SV=1	3	49.31	589.567	1868.27	4.09081e-05	8.01369e-05	0.315569	-1.66397	620.6	576.2	571.9	1754	1974.4	1876.4	620.6	576.2	571.9	1754	1974.4	1876.4
E5288_WYG008975	A0A6B0QX46	Uncharacterized protein OS=Bos mutus OX=72004 GN=E5288_WYG008975 PE=4 SV=1	10	46.91	3595.9	1447.3	1.21515e-05	4.41761e-05	2.48456	1.31299	3439.3	3681.9	3666.5	1486.5	1413.6	1441.8	3439.3	3681.9	3666.5	1486.5	1413.6	1441.8
E5288_WYG007900	A0A6B0S1S0	Reelin OS=Bos mutus OX=72004 GN=E5288_WYG007900 PE=3 SV=1	17	42.86	2823.2	7567.2	1.56975e-05	4.8993e-05	0.373084	-1.42243	2701.1	2672.9	3095.6	7744.6	7304.3	7652.7	2701.1	2672.9	3095.6	7744.6	7304.3	7652.7
M91_02483	L8IJG8	Diacylglycerol kinase (Fragment) OS=Bos mutus OX=72004 GN=M91_02483 PE=3 SV=1	10	35.7	3271.13	1510.5	0.000395833	0.000294596	2.1656	1.11476	3372.5	3345	3095.9	1473.9	1759.9	1297.7	3372.5	3345	3095.9	1473.9	1759.9	1297.7
E5288_WYG015773	A0A6B0SLE4	Uncharacterized protein OS=Bos mutus OX=72004 GN=E5288_WYG015773 PE=4 SV=1	5	43.2	760.233	1550.17	0.00123536	0.000622236	0.49042	-1.02791	685.2	872.9	722.6	1699.2	1434.7	1516.6	685.2	872.9	722.6	1699.2	1434.7	1516.6
E5288_WYG002836	A0A6B0S533	Uncharacterized protein OS=Bos mutus OX=72004 GN=E5288_WYG002836 PE=4 SV=1	11	42.85	2992.63	1103.2	1.66761e-06	2.04585e-05	2.71268	1.43972	3008.7	2915.5	3053.7	1133.1	1084.1	1092.4	3008.7	2915.5	3053.7	1133.1	1084.1	1092.4
M91_02379	L8HYQ1	Serine/threonine-protein phosphatase 2A 55 kDa regulatory subunit B (Fragment) OS=Bos mutus OX=72004 GN=M91_02379 PE=3 SV=1	4	37.64	1445.93	714.867	7.36831e-06	3.61e-05	2.02266	1.01625	1426.1	1491.6	1420.1	731.2	709.9	703.5	1426.1	1491.6	1420.1	731.2	709.9	703.5
E5288_WYG013559	A0A6B0QQQ9	MFS domain-containing protein OS=Bos mutus OX=72004 GN=E5288_WYG013559 PE=3 SV=1	7	42.1	5008.63	2313	0.000577099	0.000373297	2.16543	1.11465	4569.8	5437.6	5018.5	2112.1	2364.6	2462.3	4569.8	5437.6	5018.5	2112.1	2364.6	2462.3
E5288_WYG012279	A0A6B0RFI1	Uncharacterized protein OS=Bos mutus OX=72004 GN=E5288_WYG012279 PE=4 SV=1	12	42	4292.27	1161.27	4.96722e-06	3.02103e-05	3.69619	1.88604	4280	4459	4137.8	1176.1	1181.6	1126.1	4280	4459	4137.8	1176.1	1181.6	1126.1
E5288_WYG020219	A0A6B0S7P0	Uncharacterized protein OS=Bos mutus OX=72004 GN=E5288_WYG020219 PE=3 SV=1	5	39.44	4817.5	2007.3	0.00415549	0.00154719	2.39999	1.26303	5164.6	5391.4	3896.5	1920.9	2218.9	1882.1	5164.6	5391.4	3896.5	1920.9	2218.9	1882.1
M91_04043	L8IMN4	Aldose 1-epimerase (Fragment) OS=Bos mutus OX=72004 GN=M91_04043 PE=3 SV=1	1	39.35	2245.13	5241	0.007466	0.00241719	0.428379	-1.22304	2180.8	2261.8	2292.8	4706.5	5599.8	5416.7	2180.8	2261.8	2292.8	4706.5	5599.8	5416.7
E5288_WYG016931	A0A6B0S330	Uncharacterized protein OS=Bos mutus OX=72004 GN=E5288_WYG016931 PE=4 SV=1	14	51.59	3540.6	7207.23	4.74054e-06	2.95885e-05	0.491256	-1.02545	3615.3	3517.5	3489	7268.2	7007.1	7346.4	3615.3	3517.5	3489	7268.2	7007.1	7346.4
ADSS	L8HQ08	Adenylosuccinate synthetase isozyme 2 OS=Bos mutus OX=72004 GN=ADSS PE=3 SV=1	13	39.24	2564.97	1216.27	9.81366e-05	0.000128554	2.10889	1.07648	2698	2454.1	2542.8	1230	1293	1125.8	2698	2454.1	2542.8	1230	1293	1125.8
M91_16716	L8IV33	LIM domain and actin-binding protein 1 OS=Bos mutus OX=72004 GN=M91_16716 PE=4 SV=1	15	50.83	3156.37	8362.8	1.98225e-05	5.35263e-05	0.377429	-1.40572	3298.8	2968	3202.3	7964.7	8531.7	8592	3298.8	2968	3202.3	7964.7	8531.7	8592
E5288_WYG010683	A0A6B0S427	H15 domain-containing protein OS=Bos mutus OX=72004 GN=E5288_WYG010683 PE=3 SV=1	3	65.56	596.833	2015.33	0.0279177	0.00710139	0.296146	-1.75562	632.6	532.8	625.1	2510.2	1711.5	1824.3	632.6	532.8	625.1	2510.2	1711.5	1824.3
M91_05516	L8IR12	High mobility group protein B2 OS=Bos mutus OX=72004 GN=M91_05516 PE=3 SV=1	8	35.69	1116.6	2471.67	0.0342824	0.00845352	0.45176	-1.14637	1124.4	1080.8	1144.6	2991.4	2218.4	2205.2	1124.4	1080.8	1144.6	2991.4	2218.4	2205.2
M91_13444	L8IID7	DnaJ-like protein subfamily C member 8 OS=Bos mutus OX=72004 GN=M91_13444 PE=4 SV=1	12	48.91	2799.7	5908.4	0.0070105	0.00230499	0.473851	-1.0775	2846.4	2777.6	2775.1	6438.1	5714.4	5572.7	2846.4	2777.6	2775.1	6438.1	5714.4	5572.7
E5288_WYG010991	A0A6B0QXL7	Uncharacterized protein OS=Bos mutus OX=72004 GN=E5288_WYG010991 PE=4 SV=1	3	33.32	960.933	2629.87	0.000127802	0.000148665	0.365392	-1.45248	923.3	990.2	969.3	2854.3	2502.9	2532.4	923.3	990.2	969.3	2854.3	2502.9	2532.4
E5288_WYG006720	L8I5W6	Haloacid dehalogenase-like hydrolase domain-containing protein 3 OS=Bos mutus OX=72004 GN=E5288_WYG006720 PE=4 SV=1	5	43.75	1214.3	2465.87	7.84588e-05	0.000113746	0.492443	-1.02197	1166.9	1233.8	1242.2	2325	2511.5	2561.1	1166.9	1233.8	1242.2	2325	2511.5	2561.1
M91_15588	L8IV42	Voltage-dependent T-type calcium channel subunit alpha OS=Bos mutus OX=72004 GN=M91_15588 PE=3 SV=1	13	37.29	1038.6	2967.13	0.00479712	0.00172652	0.350035	-1.51443	1049.6	1022.7	1043.5	2717.7	2998.9	3184.8	1049.6	1022.7	1043.5	2717.7	2998.9	3184.8
M91_05523	L8IQL2	CRAL-TRIO domain-containing protein (Fragment) OS=Bos mutus OX=72004 GN=M91_05523 PE=4 SV=1	1	44.56	398.867	817.633	0.000527926	0.000353349	0.487831	-1.03555	364	402.5	430.1	758.5	810.2	884.2	364	402.5	430.1	758.5	810.2	884.2
M91_05651	L8I0U8	Calcineurin-like phosphoesterase domain-containing protein 1 OS=Bos mutus OX=72004 GN=M91_05651 PE=4 SV=1	1	37.18	162.233	559.833	0.000154029	0.000165368	0.289789	-1.78693	149.7	172.4	164.6	593	581.8	504.7	149.7	172.4	164.6	593	581.8	504.7
E5288_WYG000806	A0A6B0RNH5	ANK_REP_REGION domain-containing protein OS=Bos mutus OX=72004 GN=E5288_WYG000806 PE=4 SV=1	10	45.59	5635.97	1879.4	2.18622e-06	2.22061e-05	2.99881	1.58439	5548.9	5714.6	5644.4	2035.7	1820.4	1782.1	5548.9	5714.6	5644.4	2035.7	1820.4	1782.1
E5288_WYG002751	L8IKS0	Histone H2A OS=Bos mutus OX=72004 GN=E5288_WYG002751 PE=3 SV=1	3	58.88	920.4	2151.87	0.00735305	0.00238969	0.427722	-1.22526	892.5	933.3	935.4	2373.4	2021	2061.2	892.5	933.3	935.4	2373.4	2021	2061.2
M91_18504	L8HNU8	Protein ERGIC-53 (Fragment) OS=Bos mutus OX=72004 GN=M91_18504 PE=4 SV=1	1	45.41	113.9	327.767	6.84581e-06	3.50043e-05	0.347503	-1.5249	117.3	107.5	116.9	340.1	323.1	320.1	117.3	107.5	116.9	340.1	323.1	320.1
M91_01219	L8IV61	Uncharacterized protein (Fragment) OS=Bos mutus OX=72004 GN=M91_01219 PE=4 SV=1	9	51.37	2490.87	6140.53	0.0162048	0.00450525	0.405643	-1.30172	2559.9	2468.4	2444.3	7090.2	5734.3	5597.1	2559.9	2468.4	2444.3	7090.2	5734.3	5597.1
E5288_WYG000594	A0A6B0QPY2	Uncharacterized protein OS=Bos mutus OX=72004 GN=E5288_WYG000594 PE=4 SV=1	8	44.58	1125.7	3337.87	4.91099e-05	8.85654e-05	0.337251	-1.5681	1104.4	1100.4	1172.3	3122.3	3368.7	3522.6	1104.4	1100.4	1172.3	3122.3	3368.7	3522.6
E5288_WYG012935	A0A6B0RFC9	Uncharacterized protein OS=Bos mutus OX=72004 GN=E5288_WYG012935 PE=4 SV=1	6	47.6	1563.6	3190.57	0.0223853	0.0058983	0.49007	-1.02894	1588.5	1571	1531.3	3690.5	2945.7	2935.5	1588.5	1571	1531.3	3690.5	2945.7	2935.5
E5288_WYG009380	L8I567	Pinin OS=Bos mutus OX=72004 GN=E5288_WYG009380 PE=3 SV=1	13	48.43	2187.6	5020.57	0.00687514	0.00227097	0.435728	-1.1985	2220.9	2204.6	2137.3	5509.2	4785.4	4767.1	2220.9	2204.6	2137.3	5509.2	4785.4	4767.1
E5288_WYG010934	A0A6B0R4A5	Receptor protein-tyrosine kinase OS=Bos mutus OX=72004 GN=E5288_WYG010934 PE=4 SV=1	5	48.26	723.9	1523.37	0.000107179	0.000134881	0.475197	-1.0734	702.2	725.2	744.3	1624.9	1466	1479.2	702.2	725.2	744.3	1624.9	1466	1479.2
E5288_WYG001877	A6B0RWK2	BCL2/adenovirus E1B 19 kDa protein-interacting protein 3-like protein OS=Bos mutus OX=72004 GN=E5288_WYG001877 PE=3 SV=1	4	37.83	1247.03	615.6	0.000777478	0.000455255	2.02572	1.01843	1120.7	1348.8	1271.6	644.5	593.1	609.2	1120.7	1348.8	1271.6	644.5	593.1	609.2
IL16	A0A6B0R1N1	Pro-interleukin-16 OS=Bos mutus OX=72004 GN=IL16 PE=4 SV=1	14	35.81	1331.67	2979.27	8.62281e-06	3.83904e-05	0.446978	-1.16172	1372.8	1315.1	1307.1	3083.4	2907.6	2946.8	1372.8	1315.1	1307.1	3083.4	2907.6	2946.8
E5288_WYG021705	A0A6B0RUA7	Uncharacterized protein OS=Bos mutus OX=72004 GN=E5288_WYG021705 PE=3 SV=1	12	42.64	4975.07	1849.93	0.00342341	0.00133879	2.68932	1.42724	4725.8	4858.9	5340.5	1871.3	1851.7	1826.8	4725.8	4858.9	5340.5	1871.3	1851.7	1826.8
E5288_WYG016060	A0A6B0RM01	Aldehyde dehydrogenase OS=Bos mutus OX=72004 GN=E5288_WYG016060 PE=3 SV=1	6	40.34	2820.07	1097.83	0.0242444	0.0063051	2.56876	1.36107	3214.8	2956.8	2288.6	1086.7	1136.1	1070.7	3214.8	2956.8	2288.6	1086.7	1136.1	1070.7
E5288_WYG014032	A0A6B0RIE5	Double C2-like domain-containing protein OS=Bos mutus OX=72004 GN=E5288_WYG014032 PE=4 SV=1	10	37.96	2757.33	800.033	0.00063741	0.000399261	3.44652	1.78514	2650.5	2839.9	2781.6	812.3	783.4	804.4	2650.5	2839.9	2781.6	812.3	783.4	804.4
E5288_WYG020684	A0A6B0R3X7	Uncharacterized protein OS=Bos mutus OX=72004 GN=E5288_WYG020684 PE=4 SV=1	12	39.64	1778	4079.23	0.00179096	0.000821706	0.435866	-1.19804	1753.7	1772.9	1807.4	3874.6	4127.3	4235.8	1753.7	1772.9	1807.4	3874.6	4127.3	4235.8
E5288_WYG020654	L8IDD1	DNA ligase OS=Bos mutus OX=72004 GN=E5288_WYG020654 PE=3 SV=1	13	39.08	2047.23	4318	0.00287638	0.00116984	0.474116	-1.07669	2046.5	2045.3	2049.9	4551.3	4138.8	4263.9	2046.5	2045.3	2049.9	4551.3	4138.8	4263.9
E5288_WYG004299	A0A6B0R7W4	XK-related protein OS=Bos mutus OX=72004 GN=E5288_WYG004299 PE=3 SV=1	8	35.76	1123.37	2557.43	1.05674e-05	4.17916e-05	0.439256	-1.18687	1089.7	1120.3	1160.1	2649.1	2485.6	2537.6	1089.7	1120.3	1160.1	2649.1	2485.6	2537.6
M91_01945	L8IQ82	Actin-like protein 6B OS=Bos mutus OX=72004 GN=M91_01945 PE=3 SV=1	6	37.48	1793.23	3805.67	0.00753805	0.00243462	0.471201	-1.08559	1753.7	1781.8	1844.2	4179.2	3616.3	3621.5	1753.7	1781.8	1844.2	4179.2	3616.3	3621.5
E5288_WYG006606	A0A6B0RBH7	SH2 domain-containing protein OS=Bos mutus OX=72004 GN=E5288_WYG006606 PE=4 SV=1	8	31.53	1247.2	3971.9	2.4205e-06	2.30655e-05	0.314006	-1.67114	1194.8	1220.5	1326.3	3911	3921.5	4083.2	1194.8	1220.5	1326.3	3911	3921.5	4083.2
E5288_WYG019080	A0A6B0S4Z8	Rieske domain-containing protein OS=Bos mutus OX=72004 GN=E5288_WYG019080 PE=4 SV=1	10	32.65	2396.9	1163.93	4.49728e-06	2.88839e-05	2.05931	1.04216	2333.8	2412.6	2444.3	1171.8	1134	1186	2333.8	2412.6	2444.3	1171.8	1134	1186
M91_01581	L8J0N3	G-substrate (Fragment) OS=Bos mutus OX=72004 GN=M91_01581 PE=4 SV=1	5	28.79	605.1	2766.07	0.0102642	0.00310125	0.218758	-2.19259	553.3	622.6	639.4	2312.8	3047.3	2938.1	553.3	622.6	639.4	2312.8	3047.3	2938.1
E5288_WYG013803	L8I372	Histone H2A OS=Bos mutus OX=72004 GN=E5288_WYG013803 PE=3 SV=1	2	104.41	1544.5	4347.53	0.0219221	0.0057955	0.355259	-1.49306	1586.5	1496.6	1550.4	5174.6	3761.4	4106.6	1586.5	1496.6	1550.4	5174.6	3761.4	4106.6
M91_13608	L8IBG4	TATA-binding protein-associated factor 2N (Fragment) OS=Bos mutus OX=72004 GN=M91_13608 PE=3 SV=1	8	43.63	1658.6	3528.83	0.000202233	0.000192136	0.470014	-1.08923	1680.5	1563.9	1731.4	3795.5	3433.1	3357.9	1680.5	1563.9	1731.4	3795.5	3433.1	3357.9
E5288_WYG009286	A0A6B0RXC0	RRM domain-containing protein OS=Bos mutus OX=72004 GN=E5288_WYG009286 PE=4 SV=1	1	37.29	255.433	647.833	0.000106996	0.00013475	0.394289	-1.34268	240	277.4	248.9	688.3	608.4	646.8	240	277.4	248.9	688.3	608.4	646.8
E5288_WYG022639	A0A6B0R1W1	Uncharacterized protein OS=Bos mutus OX=72004 GN=E5288_WYG022639 PE=4 SV=1	6	32.02	627.6	1580.83	0.000244982	0.000218655	0.397006	-1.33277	612.3	586.4	684.1	1723	1501	1518.5	612.3	586.4	684.1	1723	1501	1518.5
E5288_WYG010404	A0A6B0RVR5	BTB domain-containing protein OS=Bos mutus OX=72004 GN=E5288_WYG010404 PE=4 SV=1	10	43.17	6773.87	2887.57	0.000209697	0.000196999	2.34587	1.23013	6617.5	6818.8	6885.3	2709.5	3456.2	2497	6617.5	6818.8	6885.3	2709.5	3456.2	2497
E5288_WYG009646	A0A6B0R1Q9	Uncharacterized protein OS=Bos mutus OX=72004 GN=E5288_WYG009646 PE=4 SV=1	6	27.86	2531.3	610.467	1.56387e-06	2.01379e-05	4.1465	2.05189	2452	2577	2564.9	642.5	606.2	582.7	2452	2577	2564.9	642.5	606.2	582.7
E5288_WYG007044	A0A6B0QTU2	Uncharacterized protein OS=Bos mutus OX=72004 GN=E5288_WYG007044 PE=4 SV=1	7	32.94	1339.67	3481.6	0.0101819	0.00308081	0.384785	-1.37788	1336.1	1331.3	1351.6	3915.9	3225.9	3303	1336.1	1331.3	1351.6	3915.9	3225.9	3303
E5288_WYG008937	A0A6B0QSM6	Uncharacterized protein OS=Bos mutus OX=72004 GN=E5288_WYG008937 PE=3 SV=1	2	44.27	886.4	1958.03	0.000384066	0.000288878	0.452699	-1.14338	853.2	915.4	890.6	2148.2	1848.3	1877.6	853.2	915.4	890.6	2148.2	1848.3	1877.6
E5288_WYG013211	A0A6B0RSI2	G_PROTEIN_RECEP_F3_4 domain-containing protein OS=Bos mutus OX=72004 GN=E5288_WYG013211 PE=3 SV=1	8	31.8	3373.8	1092.37	0.000425599	0.000308535	3.08852	1.62692	3344.1	3309.2	3468.1	1090.7	1098.3	1088.1	3344.1	3309.2	3468.1	1090.7	1098.3	1088.1
M91_15488	L8I7G0	Ferritin (Fragment) OS=Bos mutus OX=72004 GN=M91_15488 PE=3 SV=1	6	38.7	2612.43	814.667	0.0274039	0.00698952	3.20675	1.68111	3644.5	2178.2	2014.6	925.3	922.1	596.6	3644.5	2178.2	2014.6	925.3	922.1	596.6
E5288_WYG015430	A0A6B0S938	U2 snRNP auxiliary factor large subunit OS=Bos mutus OX=72004 GN=E5288_WYG015430 PE=3 SV=1	2	34.21	1510.4	3554.07	0.00490941	0.00175668	0.424978	-1.23454	1488.1	1499.9	1543.2	3854.1	3402.5	3405.6	1488.1	1499.9	1543.2	3854.1	3402.5	3405.6
E5288_WYG017752	A0A6B0RF35	Protein transport protein sec16 OS=Bos mutus OX=72004 GN=E5288_WYG017752 PE=3 SV=1	7	31.23	2116.53	1008.8	0.00218516	0.000950738	2.09807	1.06906	2073.4	2053	2223.2	1008.8	1000.5	1017.1	2073.4	2053	2223.2	1008.8	1000.5	1017.1
E5288_WYG001303	A0A6B0R9Y7	Histone deacetylase OS=Bos mutus OX=72004 GN=E5288_WYG001303 PE=3 SV=1	8	31.74	1340.6	2800.9	0.000641285	0.0004009	0.478632	-1.06301	1362.5	1272.3	1387	3088.1	2711.9	2602.7	1362.5	1272.3	1387	3088.1	2711.9	2602.7
E5288_WYG019346	A0A6B0RHU2	Pre-mRNA-splicing factor RBM22 OS=Bos mutus OX=72004 GN=E5288_WYG019346 PE=3 SV=1	8	29.58	2192.57	4402.73	0.000480455	0.000333075	0.498001	-1.00578	2174.6	2110	2293.1	4812.3	4171	4224.9	2174.6	2110	2293.1	4812.3	4171	4224.9
E5288_WYG000923	A0A6B0RPV0	Uncharacterized protein OS=Bos mutus OX=72004 GN=E5288_WYG000923 PE=4 SV=1	7	34.34	716	2137.7	0.00165665	0.000774866	0.334939	-1.57803	702	736.2	709.8	2265.7	2090.5	2056.9	702	736.2	709.8	2265.7	2090.5	2056.9
M91_18608	L8IKW2	Calcipressin-2 (Fragment) OS=Bos mutus OX=72004 GN=M91_18608 PE=3 SV=1	5	32.69	1701.5	656.4	1.34102e-05	4.58127e-05	2.59217	1.37416	1730.2	1720.7	1653.6	591.3	687.8	690.1	1730.2	1720.7	1653.6	591.3	687.8	690.1
M91_18413	L8I1D1	Protein sidekick-2 (Fragment) OS=Bos mutus OX=72004 GN=M91_18413 PE=4 SV=1	1	33.7	265.567	63.4333	1.59048e-06	2.02231e-05	4.18655	2.06576	270.4	257.6	268.7	64.7	66.5	59.1	270.4	257.6	268.7	64.7	66.5	59.1
E5288_WYG009934	A0A6B0SA33	ATPase H(+)-transporting lysosomal accessory protein 2 OS=Bos mutus OX=72004 GN=E5288_WYG009934 PE=4 SV=1	7	31.25	3126.93	1451.93	0.000176784	0.000178234	2.15363	1.10677	2917.1	3181.3	3282.4	1334.6	1485.6	1535.6	2917.1	3181.3	3282.4	1334.6	1485.6	1535.6
E5288_WYG003811	A0A6B0RIT1	Uncharacterized protein OS=Bos mutus OX=72004 GN=E5288_WYG003811 PE=4 SV=1	1	33.69	305.033	49.3667	2.45444e-05	5.98141e-05	6.17893	2.62736	305.6	312.8	296.7	69.5	44.8	33.8	305.6	312.8	296.7	69.5	44.8	33.8
E5288_WYG007332	A0A6B0S1S5	Uncharacterized protein OS=Bos mutus OX=72004 GN=E5288_WYG007332 PE=4 SV=1	8	38.61	910.833	1985.57	1.87773e-05	5.24973e-05	0.458727	-1.12429	902.7	893.6	936.2	2060.4	1909.9	1986.4	902.7	893.6	936.2	2060.4	1909.9	1986.4
AK4	A0A6B0SC98	Adenylate kinase 4, mitochondrial OS=Bos mutus OX=72004 GN=AK4 PE=3 SV=1	11	33.56	1295.6	2883.5	0.0109957	0.00328064	0.449315	-1.1542	1259.2	1287.9	1339.7	3235.6	2709.3	2705.6	1259.2	1287.9	1339.7	3235.6	2709.3	2705.6
M91_04975	L8INA7	DNA helicase (Fragment) OS=Bos mutus OX=72004 GN=M91_04975 PE=3 SV=1	5	35.47	181.8	479.933	0.000662357	0.000409786	0.378803	-1.40048	183.2	192.5	169.7	540	441.8	458	183.2	192.5	169.7	540	441.8	458
E5288_WYG007482	A0A6B0R9W6	Uncharacterized protein OS=Bos mutus OX=72004 GN=E5288_WYG007482 PE=4 SV=1	1	33	5355.03	1649.27	0.000196976	0.000188928	3.24692	1.69907	5432.1	5246.9	5386.1	1649.6	1639.3	1658.9	5432.1	5246.9	5386.1	1649.6	1639.3	1658.9
E5288_WYG012866	A0A6B0QX79	Uncharacterized protein OS=Bos mutus OX=72004 GN=E5288_WYG012866 PE=3 SV=1	6	41.77	2956.3	6043.2	0.00185867	0.00084465	0.489194	-1.03152	2816.2	2997.7	3055	6868.3	5721.3	5540	2816.2	2997.7	3055	6868.3	5721.3	5540
M91_16729	L8IQM0	DUF4592 domain-containing protein OS=Bos mutus OX=72004 GN=M91_16729 PE=4 SV=1	10	30.05	3130.17	582.633	1.49624e-07	1.42574e-05	5.37245	2.42558	3078.3	3128.7	3183.5	602	567.8	578.1	3078.3	3128.7	3183.5	602	567.8	578.1
E5288_WYG018475	A0A6B0S104	Uncharacterized protein OS=Bos mutus OX=72004 GN=E5288_WYG018475 PE=3 SV=1	9	35.73	4017.43	1657.5	3.9097e-05	7.80759e-05	2.42379	1.27727	3812.5	4022.1	4217.7	1706.3	1646	1620.2	3812.5	4022.1	4217.7	1706.3	1646	1620.2
M91_17996	L8IR07	Protocadherin Fat 3 (Fragment) OS=Bos mutus OX=72004 GN=M91_17996 PE=4 SV=1	1	32.6	269.033	132.6	5.43138e-05	9.35113e-05	2.02891	1.0207	262.7	265.6	278.8	132.8	142.3	122.7	262.7	265.6	278.8	132.8	142.3	122.7
E5288_WYG007275	A0A6B0RVX6	Uncharacterized protein OS=Bos mutus OX=72004 GN=E5288_WYG007275 PE=3 SV=1	2	41.13	1950.13	4109.27	0.000167922	0.000173265	0.47457	-1.07531	1913.5	1904.9	2032	4394.4	4063.1	3870.3	1913.5	1904.9	2032	4394.4	4063.1	3870.3
E5288_WYG001079	L8HPV7	Phosphomannomutase OS=Bos mutus OX=72004 GN=E5288_WYG001079 PE=3 SV=1	6	24.27	1829.73	861.1	4.14943e-05	8.07872e-05	2.12488	1.08738	1859.7	1740	1889.5	887.3	874.3	821.7	1859.7	1740	1889.5	887.3	874.3	821.7
E5288_WYG003144	A0A6B0RED4	Piezo-type mechanosensitive ion channel component OS=Bos mutus OX=72004 GN=E5288_WYG003144 PE=3 SV=1	10	29.05	1742.5	3636	0.000108876	0.000136091	0.479235	-1.06119	1725.6	1882.8	1619.1	3790.2	3664	3453.8	1725.6	1882.8	1619.1	3790.2	3664	3453.8
E5288_WYG015089	A0A6B0RGR9	Uncharacterized protein OS=Bos mutus OX=72004 GN=E5288_WYG015089 PE=3 SV=1	11	32.46	4238.63	1873	1.04002e-05	4.15154e-05	2.26302	1.17825	4341.8	4078.1	4296	1874.1	1920.9	1824	4341.8	4078.1	4296	1874.1	1920.9	1824
M91_07037	L8IZU7	Hepatoma-derived growth factor-related protein 3 (Fragment) OS=Bos mutus OX=72004 GN=M91_07037 PE=4 SV=1	4	33.35	747.1	2223.73	0.0215475	0.00571184	0.335967	-1.57361	718	722.4	800.9	2665.3	2093.3	1912.6	718	722.4	800.9	2665.3	2093.3	1912.6
E5288_WYG001008	L8IJS0	Histone H1.0 OS=Bos mutus OX=72004 GN=E5288_WYG001008 PE=3 SV=1	7	31.78	1341.03	3414.97	0.000273425	0.000234613	0.392693	-1.34853	1372.8	1480.9	1169.4	3698	3210.1	3336.8	1372.8	1480.9	1169.4	3698	3210.1	3336.8
E5288_WYG014068	A0A6B0RM17	Synaptotagmin XVII OS=Bos mutus OX=72004 GN=E5288_WYG014068 PE=3 SV=1	5	25.19	2768.27	1106.97	4.977e-07	1.73499e-05	2.50077	1.32237	2760.8	2724.4	2819.6	1098.3	1106.5	1116.1	2760.8	2724.4	2819.6	1098.3	1106.5	1116.1
M91_20644	L8I902	Delta and Notch-like epidermal growth factor-related receptor (Fragment) OS=Bos mutus OX=72004 GN=M91_20644 PE=4 SV=1	3	29.68	577.633	1651.8	0.00034039	0.000268571	0.349699	-1.51581	538.2	600.7	594	1495.1	1645.6	1814.7	538.2	600.7	594	1495.1	1645.6	1814.7
M91_20489	L8I1Z8	Multifunctional fusion protein OS=Bos mutus OX=72004 GN=M91_20489 PE=3 SV=1	6	34.67	2551.67	754.967	3.3006e-06	2.55238e-05	3.37984	1.75696	2589.2	2596.9	2468.9	706.8	761.5	796.6	2589.2	2596.9	2468.9	706.8	761.5	796.6
E5288_WYG012911	L8IPJ5	Small glutamine-rich tetratricopeptide repeat-containing protein beta OS=Bos mutus OX=72004 GN=E5288_WYG012911 PE=3 SV=1	8	25.74	2375.2	1163.83	0.008008	0.00254767	2.04084	1.02916	2416.5	2163.4	2545.7	1142.7	1180	1168.8	2416.5	2163.4	2545.7	1142.7	1180	1168.8
M91_16610	L8ICD3	Protein-tyrosine-phosphatase (Fragment) OS=Bos mutus OX=72004 GN=M91_16610 PE=4 SV=1	8	28.43	2643.57	558.367	3.39933e-07	1.66302e-05	4.73446	2.2432	2593.9	2678.5	2658.3	581.9	573.8	519.4	2593.9	2678.5	2658.3	581.9	573.8	519.4
E5288_WYG013934	L8IYA4	CDP-diacylglycerol--inositol 3-phosphatidyltransferase OS=Bos mutus OX=72004 GN=E5288_WYG013934 PE=3 SV=1	7	33.92	1278.73	2798.23	4.34019e-05	8.28495e-05	0.456979	-1.1298	1301.7	1213.4	1321.1	2659.7	2834.2	2900.8	1301.7	1213.4	1321.1	2659.7	2834.2	2900.8
E5288_WYG010037	A0A6B0S1U8	Activation peptide fragment 1 OS=Bos mutus OX=72004 GN=E5288_WYG010037 PE=4 SV=1	2	24.48	50.8667	160.033	0.0452332	0.0107281	0.31785	-1.65358	56.4	47.6	48.6	204.5	155.6	120	56.4	47.6	48.6	204.5	155.6	120
E5288_WYG016936	L8HYY5	Calcium/calmodulin-dependent protein kinase II inhibitor 1 OS=Bos mutus OX=72004 GN=E5288_WYG016936 PE=3 SV=1	2	23.9	1798.1	556.033	4.30259e-05	8.24494e-05	3.2338	1.69323	1740.2	1731	1923.1	575.7	568	524.4	1740.2	1731	1923.1	575.7	568	524.4
E5288_WYG005832	A0A6B0QY58	PID domain-containing protein OS=Bos mutus OX=72004 GN=E5288_WYG005832 PE=4 SV=1	8	36.36	2602.9	792.3	6.74764e-06	3.47877e-05	3.28525	1.716	2490.8	2650.8	2667.1	826.2	786	764.7	2490.8	2650.8	2667.1	826.2	786	764.7
M91_08493	L8HTI6	ATP-dependent DNA helicase 2 subunit 1 OS=Bos mutus OX=72004 GN=M91_08493 PE=3 SV=1	9	25.11	1034.9	2109.87	0.00016415	0.00017115	0.490505	-1.02766	1057.6	1048.8	998.3	2260.7	2015.3	2053.6	1057.6	1048.8	998.3	2260.7	2015.3	2053.6
E5288_WYG019761	A0A6B0RSW8	PHD-type domain-containing protein OS=Bos mutus OX=72004 GN=E5288_WYG019761 PE=4 SV=1	11	31.95	1826.1	3731.6	0.00807486	0.00256435	0.489361	-1.03103	1811	1870	1797.3	4083.6	3488.3	3622.9	1811	1870	1797.3	4083.6	3488.3	3622.9
M91_16305	L8IJP9	Rab proteins geranylgeranyltransferase component A OS=Bos mutus OX=72004 GN=M91_16305 PE=3 SV=1	11	35.39	3029.97	1500.2	9.86081e-05	0.000128875	2.01971	1.01415	2997.3	2894	3198.6	1571.7	1496.4	1432.5	2997.3	2894	3198.6	1571.7	1496.4	1432.5
M91_21149	L8HN61	Peroxisomal acyl-coenzyme A oxidase 3 (Fragment) OS=Bos mutus OX=72004 GN=M91_21149 PE=4 SV=1	1	29.21	362.5	155.867	2.67715e-06	2.38929e-05	2.32571	1.21767	360.4	364.9	362.2	146.5	156.7	164.4	360.4	364.9	362.2	146.5	156.7	164.4
COQ5	A0A6B0QXD5	2-methoxy-6-polyprenyl-1,4-benzoquinol methylase, mitochondrial OS=Bos mutus OX=72004 GN=COQ5 PE=3 SV=1	8	20.27	254.133	967.533	0.000268314	0.000231837	0.262661	-1.92873	248.2	239.8	274.4	1079.3	939	884.3	248.2	239.8	274.4	1079.3	939	884.3
M91_10942	L8J1S4	Ubiquitin-like protein ISG15 (Fragment) OS=Bos mutus OX=72004 GN=M91_10942 PE=4 SV=1	7	32.37	1330.17	6102.77	0.000278592	0.000237381	0.217961	-2.19786	1326.8	1341.5	1322.2	6207.6	5940.6	6160.1	1326.8	1341.5	1322.2	6207.6	5940.6	6160.1
E5288_WYG015861	A0A6B0RGY1	Uncharacterized protein OS=Bos mutus OX=72004 GN=E5288_WYG015861 PE=3 SV=1	6	26.39	3028.93	1109.5	9.52602e-06	3.9982e-05	2.73	1.4489	3055.5	3125	2906.3	1149.8	1072.6	1106.1	3055.5	3125	2906.3	1149.8	1072.6	1106.1
E5288_WYG006582	A0A6B0RAB8	Uncharacterized protein OS=Bos mutus OX=72004 GN=E5288_WYG006582 PE=4 SV=1	11	27.19	4223.53	1089.43	6.14049e-07	1.76619e-05	3.87682	1.95487	4218.7	4275.8	4176.1	1184.5	1054.4	1029.4	4218.7	4275.8	4176.1	1184.5	1054.4	1029.4
E5288_WYG008644	A0A6B0S052	Uncharacterized protein OS=Bos mutus OX=72004 GN=E5288_WYG008644 PE=3 SV=1	8	28.94	574.633	2922.13	0.00237689	0.00101153	0.196649	-2.34631	599.6	581.3	543	2702.1	2935	3129.3	599.6	581.3	543	2702.1	2935	3129.3
E5288_WYG004168	A0A6B0RAS6	CD44 antigen OS=Bos mutus OX=72004 GN=E5288_WYG004168 PE=4 SV=1	7	36.37	1192.97	4682.2	0.000166448	0.000172418	0.254788	-1.97263	1093	1208.8	1277.1	5023.6	4827.3	4195.7	1093	1208.8	1277.1	5023.6	4827.3	4195.7
E5288_WYG018085	A0A6B0RC25	Uncharacterized protein OS=Bos mutus OX=72004 GN=E5288_WYG018085 PE=3 SV=1	6	24.83	2165.13	476.633	0.000833062	0.000476454	4.54256	2.1835	2074.3	2172.2	2248.9	468.3	480.5	481.1	2074.3	2172.2	2248.9	468.3	480.5	481.1
SNRPD2	L8IA85	Small nuclear ribonucleoprotein Sm D2 (Fragment) OS=Bos mutus OX=72004 GN=SNRPD2 PE=3 SV=1	7	22.98	633.033	1815.63	1.54807e-05	4.87153e-05	0.348657	-1.52012	610.2	657.3	631.6	1727.7	1839.1	1880.1	610.2	657.3	631.6	1727.7	1839.1	1880.1
E5288_WYG002078	A0A6B0RDF3	Pannexin_like domain-containing protein OS=Bos mutus OX=72004 GN=E5288_WYG002078 PE=3 SV=1	10	33.78	3345.07	1228.37	3.22682e-08	7.42009e-06	2.72318	1.44529	3325.6	3369	3340.6	1237.4	1244.8	1202.9	3325.6	3369	3340.6	1237.4	1244.8	1202.9
M91_13217	L8HP80	Cerebellin-3 (Fragment) OS=Bos mutus OX=72004 GN=M91_13217 PE=4 SV=1	5	23.2	482.233	1309.47	4.07449e-06	2.75569e-05	0.368267	-1.44118	486.3	447	513.4	1284.8	1310.6	1333	486.3	447	513.4	1284.8	1310.6	1333
E5288_WYG007749	A0A6B0RCI4	Glutamate receptor OS=Bos mutus OX=72004 GN=E5288_WYG007749 PE=3 SV=1	5	28.07	841.533	2045.27	0.00709295	0.00232556	0.411454	-1.2812	862.2	847.7	814.7	2253.9	1896.7	1985.2	862.2	847.7	814.7	2253.9	1896.7	1985.2
E5288_WYG006173	A0A6B0QRU7	Uncharacterized protein OS=Bos mutus OX=72004 GN=E5288_WYG006173 PE=4 SV=1	10	29.4	2900.5	1393.33	8.68523e-06	3.84935e-05	2.0817	1.05776	2873.1	2938	2890.4	1319.6	1485.2	1375.2	2873.1	2938	2890.4	1319.6	1485.2	1375.2
M91_04044	L8IN63	Serine/arginine-rich splicing factor 7 OS=Bos mutus OX=72004 GN=M91_04044 PE=4 SV=1	6	42.25	1313.57	2657.1	0.000796306	0.000462232	0.494361	-1.01636	1291.4	1363.7	1285.6	2933.3	2443.1	2594.9	1291.4	1363.7	1285.6	2933.3	2443.1	2594.9
E5288_WYG021691	A0A6B0S1I5	Small monomeric GTPase OS=Bos mutus OX=72004 GN=E5288_WYG021691 PE=3 SV=1	6	24.57	2902.53	961.133	3.46956e-06	2.58934e-05	3.01991	1.5945	2806.6	2977.2	2923.8	925.5	971.7	986.2	2806.6	2977.2	2923.8	925.5	971.7	986.2
E5288_WYG005855	A0A6B0QU25	Tankyrase_bdg_C domain-containing protein OS=Bos mutus OX=72004 GN=E5288_WYG005855 PE=4 SV=1	6	30.14	2406.33	824.333	0.00387859	0.0014705	2.91913	1.54554	2205.8	2484.6	2528.6	814.5	839.9	818.6	2205.8	2484.6	2528.6	814.5	839.9	818.6
E5288_WYG011348	A0A6B0RDI8	RRM domain-containing protein OS=Bos mutus OX=72004 GN=E5288_WYG011348 PE=4 SV=1	5	52.54	2264.33	5451.47	0.00872554	0.00272619	0.415362	-1.26756	2245.5	2337.5	2210	6062.8	5031.5	5260.1	2245.5	2337.5	2210	6062.8	5031.5	5260.1
E5288_WYG010695	A0A6B0S181	Secretagogin OS=Bos mutus OX=72004 GN=E5288_WYG010695 PE=4 SV=1	8	36.97	1227.5	2630.13	0.00175045	0.000807768	0.466706	-1.09941	1263.5	1107.7	1311.3	2639.6	2618.5	2632.3	1263.5	1107.7	1311.3	2639.6	2618.5	2632.3
E5288_WYG003389	L8IX75	Cannabinoid receptor 1 OS=Bos mutus OX=72004 GN=E5288_WYG003389 PE=3 SV=1	8	29	1029.63	2210.1	0.000122132	0.000145006	0.465876	-1.10198	1021.6	997	1070.3	2363.7	2141.2	2125.4	1021.6	997	1070.3	2363.7	2141.2	2125.4
E5288_WYG006357	A0A6B0QSH6	Histone H2A OS=Bos mutus OX=72004 GN=E5288_WYG006357 PE=3 SV=1	1	79.08	69.2667	164.767	0.0255927	0.00659451	0.420392	-1.25019	69.6	68.1	70.1	196	150	148.3	69.6	68.1	70.1	196	150	148.3
E5288_WYG002052	A0A6B0R9S9	Uncharacterized protein OS=Bos mutus OX=72004 GN=E5288_WYG002052 PE=3 SV=1	6	22.43	1207.9	2433.7	0.00117458	0.000599854	0.496322	-1.01065	1131.6	1290.4	1201.7	2443.7	2422.1	2435.3	1131.6	1290.4	1201.7	2443.7	2422.1	2435.3
E5288_WYG000422	A0A6B0QNW7	Uncharacterized protein OS=Bos mutus OX=72004 GN=E5288_WYG000422 PE=3 SV=1	11	31.31	4157.03	1651.1	3.48558e-07	1.66842e-05	2.51774	1.33213	4086.5	4181.3	4203.3	1661.4	1670.7	1621.2	4086.5	4181.3	4203.3	1661.4	1670.7	1621.2
M91_01308	L8I2M5	Voltage-dependent calcium channel gamma-3 subunit OS=Bos mutus OX=72004 GN=M91_01308 PE=3 SV=1	1	29.83	1736.07	238.733	2.13929e-06	2.20201e-05	7.27199	2.86235	1675.3	1737.2	1795.7	259.9	236.1	220.2	1675.3	1737.2	1795.7	259.9	236.1	220.2
E5288_WYG018892	A0A6B0RU44	Uncharacterized protein OS=Bos mutus OX=72004 GN=E5288_WYG018892 PE=4 SV=1	3	39.24	1668.57	3565.8	5.06449e-07	1.73779e-05	0.467936	-1.09562	1692.8	1666.7	1646.2	3509.9	3577.9	3609.6	1692.8	1666.7	1646.2	3509.9	3577.9	3609.6
MRI1	A0A6B0S4I3	Methylthioribose-1-phosphate isomerase OS=Bos mutus OX=72004 GN=MRI1 PE=3 SV=1	10	31.81	1257.57	2660.03	0.00361114	0.0013941	0.472763	-1.08081	1230.7	1276.1	1265.9	2839.7	2538.2	2602.2	1230.7	1276.1	1265.9	2839.7	2538.2	2602.2
GATB	L8HPC5	Glutamyl-tRNA(Gln) amidotransferase subunit B, mitochondrial OS=Bos mutus OX=72004 GN=GATB PE=3 SV=1	8	25.24	2350.7	968.167	2.01325e-06	2.15272e-05	2.42799	1.27976	2385.4	2293.8	2372.9	969.9	996.6	938	2385.4	2293.8	2372.9	969.9	996.6	938
M91_07901	L8IZ54	Peptidyl-glycine alpha-amidating monooxygenase OS=Bos mutus OX=72004 GN=M91_07901 PE=3 SV=1	10	33.61	4885.83	1855.1	0.000124444	0.00014647	2.63373	1.39711	4658	4709.9	5289.6	1931.8	1825.2	1808.3	4658	4709.9	5289.6	1931.8	1825.2	1808.3
M91_09701	L8IGG9	Thy-1 membrane glycoprotein OS=Bos mutus OX=72004 GN=M91_09701 PE=4 SV=1	4	25.92	3208.93	1509	2.20455e-05	5.62876e-05	2.12653	1.0885	3155.6	3285.8	3185.4	1629.6	1482.8	1414.6	3155.6	3285.8	3185.4	1629.6	1482.8	1414.6
E5288_WYG003972	A0A6B0SD83	Uncharacterized protein OS=Bos mutus OX=72004 GN=E5288_WYG003972 PE=4 SV=1	7	25.23	2748.13	963.3	0.00982985	0.00299279	2.85283	1.51239	2519	2613.6	3111.8	933.7	956.6	999.6	2519	2613.6	3111.8	933.7	956.6	999.6
M91_16503	L8HJR4	SAP domain-containing ribonucleoprotein (Fragment) OS=Bos mutus OX=72004 GN=M91_16503 PE=4 SV=1	6	28.12	1237.63	2526	0.00103796	0.000550926	0.489958	-1.02927	1349.7	1171.2	1192	2788.1	2481.2	2308.7	1349.7	1171.2	1192	2788.1	2481.2	2308.7
E5288_WYG011626	A0A6B0SAT2	Ig-like domain-containing protein OS=Bos mutus OX=72004 GN=E5288_WYG011626 PE=4 SV=1	2	31.75	2646.8	1304.1	0.000922319	0.000510078	2.0296	1.02119	2719.1	2757.5	2463.8	1497.6	1335.3	1079.4	2719.1	2757.5	2463.8	1497.6	1335.3	1079.4
E5288_WYG012433	A0A6B0RTX9	Uncharacterized protein OS=Bos mutus OX=72004 GN=E5288_WYG012433 PE=4 SV=1	9	28.15	2594.13	766.967	0.00435277	0.00160363	3.38233	1.75802	2643.7	2345.3	2793.4	796.4	777.5	727	2643.7	2345.3	2793.4	796.4	777.5	727
E5288_WYG013647	L8J483	Leucine-rich repeat and fibronectin type-III domain-containing protein 6 OS=Bos mutus OX=72004 GN=E5288_WYG013647 PE=4 SV=1	8	21.47	2830.17	929.6	6.5856e-07	1.77542e-05	3.0445	1.60621	2792.8	2890.6	2807.1	962.2	910.7	915.9	2792.8	2890.6	2807.1	962.2	910.7	915.9
E5288_WYG019279	A0A6B0S2F0	Uncharacterized protein OS=Bos mutus OX=72004 GN=E5288_WYG019279 PE=4 SV=1	5	40.21	2540.63	5457.47	0.00891565	0.00277249	0.465533	-1.10304	2505.1	2618.2	2498.6	6040.6	5174.1	5157.7	2505.1	2618.2	2498.6	6040.6	5174.1	5157.7
E5288_WYG002300	A0A6B0R4K9	Ig-like domain-containing protein OS=Bos mutus OX=72004 GN=E5288_WYG002300 PE=4 SV=1	6	20.3	416.333	1632.67	2.07304e-05	5.43647e-05	0.255002	-1.97142	409.9	396.8	442.3	1531.7	1693.5	1672.8	409.9	396.8	442.3	1531.7	1693.5	1672.8
E5288_WYG015125	A0A6B0RP89	PKD domain-containing protein OS=Bos mutus OX=72004 GN=E5288_WYG015125 PE=3 SV=1	10	29.71	3064.33	1233.77	1.94497e-05	5.31675e-05	2.48372	1.3125	3016	2980.5	3196.5	1308.6	1220.7	1172	3016	2980.5	3196.5	1308.6	1220.7	1172
E5288_WYG004905	A0A6B0QVI7	Uncharacterized protein OS=Bos mutus OX=72004 GN=E5288_WYG004905 PE=4 SV=1	8	24.2	1157.6	3137.93	0.00613211	0.00207863	0.368905	-1.43868	1171.6	1179.5	1121.7	3395.5	3179.9	2838.4	1171.6	1179.5	1121.7	3395.5	3179.9	2838.4
E5288_WYG007342	A0A6B0RYK1	IPPc domain-containing protein OS=Bos mutus OX=72004 GN=E5288_WYG007342 PE=4 SV=1	9	25.29	1095.17	2218.2	0.00447975	0.00163934	0.493719	-1.01824	966.1	1091.8	1227.6	2220.9	2217	2216.7	966.1	1091.8	1227.6	2220.9	2217	2216.7
E5288_WYG009209	A0A6B0QSL6	Uncharacterized protein OS=Bos mutus OX=72004 GN=E5288_WYG009209 PE=4 SV=1	9	26.38	1446.83	4103.8	2.27234e-06	2.25349e-05	0.352559	-1.50406	1517.4	1365.8	1457.3	4196.3	4029	4086.1	1517.4	1365.8	1457.3	4196.3	4029	4086.1
M91_18993	L8IVI3	Tumor protein D53 (Fragment) OS=Bos mutus OX=72004 GN=M91_18993 PE=3 SV=1	6	22.09	2195.63	550.233	0.00400067	0.00150447	3.99037	1.99652	2060.5	2118.4	2408	544.8	537	568.9	2060.5	2118.4	2408	544.8	537	568.9
E5288_WYG014897	A0A6B0SA92	Uncharacterized protein OS=Bos mutus OX=72004 GN=E5288_WYG014897 PE=4 SV=1	8	31.5	4287.03	1943.6	0.00476104	0.00171676	2.20572	1.14125	4350.8	3971.7	4538.6	1965	1950.2	1915.6	4350.8	3971.7	4538.6	1965	1950.2	1915.6
M91_04168	L8I6D3	Ciliary neurotrophic factor receptor subunit alpha (Fragment) OS=Bos mutus OX=72004 GN=M91_04168 PE=3 SV=1	6	24.37	948	2168.27	1.94908e-05	5.32075e-05	0.437216	-1.19358	895.9	992.1	956	2175.4	2240.2	2089.2	895.9	992.1	956	2175.4	2240.2	2089.2
E5288_WYG008641	A0A6B0S7Y4	Uncharacterized protein OS=Bos mutus OX=72004 GN=E5288_WYG008641 PE=3 SV=1	4	30.91	246.367	1082.93	0.00176315	0.000812155	0.227499	-2.13607	252.5	237.5	249.1	1009.2	1131.8	1107.8	252.5	237.5	249.1	1009.2	1131.8	1107.8
M91_06778	L8HS06	Retinaldehyde-binding protein 1 (Fragment) OS=Bos mutus OX=72004 GN=M91_06778 PE=4 SV=1	7	25.75	2097.03	718.533	3.33628e-06	2.5604e-05	2.91849	1.54522	2097	2127.7	2066.4	764.6	737.1	653.9	2097	2127.7	2066.4	764.6	737.1	653.9
E5288_WYG004865	A0A6B0QWT2	MOSC domain-containing protein OS=Bos mutus OX=72004 GN=E5288_WYG004865 PE=4 SV=1	7	25.5	1340.4	320.6	4.2392e-06	2.80903e-05	4.18091	2.06382	1290.6	1339.9	1390.7	330.1	323.4	308.3	1290.6	1339.9	1390.7	330.1	323.4	308.3
M91_05365	L8IT00	Oxidoreductase HTATIP2 OS=Bos mutus OX=72004 GN=M91_05365 PE=4 SV=1	7	25.44	1311.23	653.8	4.23846e-05	8.17598e-05	2.00556	1.004	1363.3	1312.2	1258.2	683.4	646.6	631.4	1363.3	1312.2	1258.2	683.4	646.6	631.4
M91_03268	L8INU6	Transmembrane protein 200B OS=Bos mutus OX=72004 GN=M91_03268 PE=3 SV=1	5	20.01	274.867	1007.8	3.52706e-06	2.60133e-05	0.272739	-1.87441	264.6	275.3	284.7	975.9	1004.4	1043.1	264.6	275.3	284.7	975.9	1004.4	1043.1
E5288_WYG001209	A0A6B0RWC3	Protein kinase domain-containing protein OS=Bos mutus OX=72004 GN=E5288_WYG001209 PE=4 SV=1	5	29.02	3550	982.567	3.79787e-07	1.68617e-05	3.61299	1.85319	3471	3587.6	3591.4	997.3	986.7	963.7	3471	3587.6	3591.4	997.3	986.7	963.7
E5288_WYG011234	A0A6B0R935	Uncharacterized protein OS=Bos mutus OX=72004 GN=E5288_WYG011234 PE=4 SV=1	7	27.4	1343.57	2908.9	1.97446e-05	5.3452e-05	0.461881	-1.11441	1375.5	1313.9	1341.3	2801.2	3024.1	2901.4	1375.5	1313.9	1341.3	2801.2	3024.1	2901.4
E5288_WYG011640	A0A6B0S4G9	Nuclear factor 1 OS=Bos mutus OX=72004 GN=E5288_WYG011640 PE=3 SV=1	6	20.37	934	2326.57	0.00111439	0.00057821	0.40145	-1.31671	861.8	962.4	977.8	2648.8	2130.8	2200.1	861.8	962.4	977.8	2648.8	2130.8	2200.1
E5288_WYG002649	A0A6B0R2F4	Non-specific serine/threonine protein kinase OS=Bos mutus OX=72004 GN=E5288_WYG002649 PE=3 SV=1	1	29.24	754.1	81.2667	0.00356466	0.00138054	9.27933	3.21402	829.7	688.7	743.9	80.8	86.4	76.6	829.7	688.7	743.9	80.8	86.4	76.6
M91_13958	L8IW25	Receptor-type tyrosine-protein phosphatase-like N (Fragment) OS=Bos mutus OX=72004 GN=M91_13958 PE=4 SV=1	6	22.42	1456.37	453.433	5.27481e-05	9.19338e-05	3.21187	1.68341	1409.8	1396.4	1562.9	430.2	473.7	456.4	1409.8	1396.4	1562.9	430.2	473.7	456.4
MTAP	A0A6B0RJC6	S-methyl-5'-thioadenosine phosphorylase OS=Bos mutus OX=72004 GN=MTAP PE=3 SV=1	10	28.24	1200.63	4666.7	1.29455e-06	1.92281e-05	0.257277	-1.95861	1234.8	1152.4	1214.7	4544.9	4789.2	4666	1234.8	1152.4	1214.7	4544.9	4789.2	4666
E5288_WYG021315	A0A6B0RHI5	Pyr_redox_2 domain-containing protein OS=Bos mutus OX=72004 GN=E5288_WYG021315 PE=4 SV=1	7	28.64	1199.57	3168.73	2.35644e-05	5.847e-05	0.378563	-1.40139	1228.1	1168.9	1201.7	3050.9	3336.8	3118.5	1228.1	1168.9	1201.7	3050.9	3336.8	3118.5
E5288_WYG004790	L8I0H3	Histone H3 OS=Bos mutus OX=72004 GN=E5288_WYG004790 PE=3 SV=1	2	83.29	3078.07	6232.7	0.00272627	0.0011215	0.493858	-1.01783	3402.1	2996.8	2835.3	7092.7	5591	6014.4	3402.1	2996.8	2835.3	7092.7	5591	6014.4
E5288_WYG002082	L8IQR7	Leucine-rich repeat-containing protein 8C OS=Bos mutus OX=72004 GN=E5288_WYG002082 PE=3 SV=1	8	26.96	2493.07	1163.1	0.00137115	0.000672622	2.14347	1.09995	2594.7	2425.4	2459.1	1172.9	1161.5	1154.9	2594.7	2425.4	2459.1	1172.9	1161.5	1154.9
M91_05819	L8HW22	AT-rich interactive domain-containing protein 1B (Fragment) OS=Bos mutus OX=72004 GN=M91_05819 PE=4 SV=1	8	16.27	768.7	1698.7	0.0058153	0.00199575	0.452523	-1.14394	764.4	756	785.7	1845.2	1649.7	1601.2	764.4	756	785.7	1845.2	1649.7	1601.2
M91_00535	L8ID66	Ankyrin repeat domain-containing protein 29 (Fragment) OS=Bos mutus OX=72004 GN=M91_00535 PE=4 SV=1	3	33.46	6270.4	3045.13	1.90666e-05	5.27894e-05	2.05915	1.04205	6264.2	6480	6067	2912.2	3105.4	3117.8	6264.2	6480	6067	2912.2	3105.4	3117.8
E5288_WYG022258	A0A6B0SAC6	Ferritin-like diiron domain-containing protein OS=Bos mutus OX=72004 GN=E5288_WYG022258 PE=3 SV=1	1	23.44	2082.57	809.033	0.00686019	0.00226719	2.57414	1.36409	2470	2129.6	1648.1	884.7	873.1	669.3	2470	2129.6	1648.1	884.7	873.1	669.3
E5288_WYG008911	A0A6B0QRR9	Histone H2A OS=Bos mutus OX=72004 GN=E5288_WYG008911 PE=3 SV=1	2	48.32	809.7	1820.63	0.0241235	0.00627888	0.444735	-1.16898	842.1	829.1	757.9	2155.5	1665.6	1640.8	842.1	829.1	757.9	2155.5	1665.6	1640.8
E5288_WYG004366	A0A6B0RY30	Retinol-binding protein OS=Bos mutus OX=72004 GN=E5288_WYG004366 PE=3 SV=1	4	26.99	1972.03	942.633	0.000740726	0.000441278	2.09205	1.06492	1853.2	1887.5	2175.4	1002.3	964.7	860.9	1853.2	1887.5	2175.4	1002.3	964.7	860.9
E5288_WYG015080	A0A6B0RMI4	Nuclear factor 1 OS=Bos mutus OX=72004 GN=E5288_WYG015080 PE=3 SV=1	4	19.59	537.1	1509.83	0.00088749	0.000497134	0.355735	-1.49113	554.7	502.4	554.2	1725.2	1419.1	1385.2	554.7	502.4	554.2	1725.2	1419.1	1385.2
M91_14144	L8INJ5	Carboxylic ester hydrolase OS=Bos mutus OX=72004 GN=M91_14144 PE=3 SV=1	6	22.24	828	2584.17	0.00171695	0.000796119	0.320413	-1.642	821.7	812.6	849.7	2434.3	2704.7	2613.5	821.7	812.6	849.7	2434.3	2704.7	2613.5
E5288_WYG011885	A0A6B0QXA0	Uncharacterized protein OS=Bos mutus OX=72004 GN=E5288_WYG011885 PE=4 SV=1	10	21.75	3308.63	1112.3	3.17436e-05	6.92223e-05	2.97459	1.57269	3247.5	3507.3	3171.1	1158.8	1059.7	1118.4	3247.5	3507.3	3171.1	1158.8	1059.7	1118.4
E5288_WYG007148	A0A6B0QS59	Uncharacterized protein OS=Bos mutus OX=72004 GN=E5288_WYG007148 PE=3 SV=1	4	19.79	844.033	350.933	0.000279793	0.000238019	2.40511	1.2661	856.9	768.8	906.4	367.9	337.6	347.3	856.9	768.8	906.4	367.9	337.6	347.3
M91_12989	L8I0I5	Histone H3 OS=Bos mutus OX=72004 GN=M91_12989 PE=3 SV=1	2	80.88	272.667	835.133	0.00180329	0.000825916	0.326495	-1.61487	338.1	250.7	229.2	956.4	830.2	718.8	338.1	250.7	229.2	956.4	830.2	718.8
E5288_WYG004874	A0A6B0QYM1	Uncharacterized protein OS=Bos mutus OX=72004 GN=E5288_WYG004874 PE=4 SV=1	7	17.64	345	1018.83	0.00516472	0.00182397	0.338623	-1.56225	352	346.1	336.9	1053	920.5	1083	352	346.1	336.9	1053	920.5	1083
M91_17574	L8I0G9	Potassium voltage-gated channel subfamily C member 3 (Fragment) OS=Bos mutus OX=72004 GN=M91_17574 PE=4 SV=1	1	24.78	867	1881.97	0.00680841	0.00225408	0.460688	-1.11814	841.7	885.7	873.6	1706	2001.6	1938.3	841.7	885.7	873.6	1706	2001.6	1938.3
M91_06679	L8IZX6	Semaphorin-4G OS=Bos mutus OX=72004 GN=M91_06679 PE=3 SV=1	5	18.68	582.1	1191.6	0.000145786	0.0001604	0.488503	-1.03356	658.9	536.6	550.8	1215.9	1153.6	1205.3	658.9	536.6	550.8	1215.9	1153.6	1205.3
E5288_WYG017229	A0A6B0S1T6	Uncharacterized protein OS=Bos mutus OX=72004 GN=E5288_WYG017229 PE=3 SV=1	4	22.17	1063	2773.7	0.00755903	0.00243968	0.383243	-1.38367	1102.4	1063	1023.6	3083.9	2558.2	2679	1102.4	1063	1023.6	3083.9	2558.2	2679
E5288_WYG004497	L8IVJ9	Corticotropin-releasing factor-binding protein OS=Bos mutus OX=72004 GN=E5288_WYG004497 PE=3 SV=1	3	19.92	1101.47	284.133	1.42304e-05	4.70201e-05	3.87658	1.95479	1086	1057.9	1160.5	277.6	303.5	271.3	1086	1057.9	1160.5	277.6	303.5	271.3
E5288_WYG004846	A0A6B0QX89	Uncharacterized protein OS=Bos mutus OX=72004 GN=E5288_WYG004846 PE=3 SV=1	5	25.29	1572.5	3525.63	1.46469e-06	1.98003e-05	0.446019	-1.16482	1556	1563.3	1598.2	3514.1	3460.3	3602.5	1556	1563.3	1598.2	3514.1	3460.3	3602.5
M91_08111	L8IE23	Netrin receptor DCC (Fragment) OS=Bos mutus OX=72004 GN=M91_08111 PE=3 SV=1	10	25.08	2737.3	1085.1	9.89037e-05	0.000129075	2.52262	1.33493	2650.3	2629.1	2932.5	1161	1073.5	1020.8	2650.3	2629.1	2932.5	1161	1073.5	1020.8
E5288_WYG009233	A0A6B0QSP6	Oxysterol-binding protein OS=Bos mutus OX=72004 GN=E5288_WYG009233 PE=3 SV=1	4	20.51	1059.1	448.833	3.55771e-06	2.60761e-05	2.35967	1.23859	1034.3	1057.6	1085.4	445.6	464.6	436.3	1034.3	1057.6	1085.4	445.6	464.6	436.3
E5288_WYG019957	A0A6B0RJ74	Uncharacterized protein OS=Bos mutus OX=72004 GN=E5288_WYG019957 PE=4 SV=1	6	19.46	2472.97	819.733	6.79677e-06	3.48965e-05	3.01679	1.59302	2404.6	2517.6	2496.7	893.7	815	750.5	2404.6	2517.6	2496.7	893.7	815	750.5
M91_11062	L8I2Q7	Uncharacterized protein (Fragment) OS=Bos mutus OX=72004 GN=M91_11062 PE=4 SV=1	3	28.83	2294.17	377.733	0.0134796	0.00387869	6.07351	2.60253	1855.4	2412.7	2614.4	356.8	404.3	372.1	1855.4	2412.7	2614.4	356.8	404.3	372.1
M91_04189	L8IKQ7	GDNF family receptor alpha-2 (Fragment) OS=Bos mutus OX=72004 GN=M91_04189 PE=3 SV=1	6	16.54	2173.9	1082.47	9.72233e-07	1.82905e-05	2.00828	1.00596	2150.7	2167.9	2203.1	1087.9	1053.2	1106.3	2150.7	2167.9	2203.1	1087.9	1053.2	1106.3
M91_13268	L8ICB6	Serine/arginine repetitive matrix protein 1 (Fragment) OS=Bos mutus OX=72004 GN=M91_13268 PE=4 SV=1	5	22.15	1033.1	2280.17	1.27945e-06	1.91931e-05	0.453081	-1.14216	997.6	1068.5	1033.2	2251.8	2277.1	2311.6	997.6	1068.5	1033.2	2251.8	2277.1	2311.6
M91_01842	L8J0V5	Mitogen-activated protein kinase kinase kinase MLT OS=Bos mutus OX=72004 GN=M91_01842 PE=4 SV=1	5	21.94	1119.93	2315.4	2.03692e-05	5.4037e-05	0.483689	-1.04785	1159.5	1112.3	1088	2343.8	2223.6	2378.8	1159.5	1112.3	1088	2343.8	2223.6	2378.8
E5288_WYG022909	A0A6B0S539	Uncharacterized protein OS=Bos mutus OX=72004 GN=E5288_WYG022909 PE=4 SV=1	7	21.69	2480.47	1139.27	3.08254e-06	2.50053e-05	2.17725	1.12251	2434.5	2468.1	2538.8	1133.1	1174.2	1110.5	2434.5	2468.1	2538.8	1133.1	1174.2	1110.5
E5288_WYG008854	A0A6B0QZU9	Uncharacterized protein OS=Bos mutus OX=72004 GN=E5288_WYG008854 PE=4 SV=1	3	22.95	1807.7	699.067	4.17934e-06	2.7899e-05	2.58588	1.37065	1771	1867.9	1784.2	698.4	717.4	681.4	1771	1867.9	1784.2	698.4	717.4	681.4
E5288_WYG009503	L8I911	DNA polymerase OS=Bos mutus OX=72004 GN=E5288_WYG009503 PE=3 SV=1	8	23.27	1343.33	4108.17	0.00404578	0.00151688	0.326991	-1.61268	1330	1371.6	1328.4	4468.9	3919.6	3936	1330	1371.6	1328.4	4468.9	3919.6	3936
E5288_WYG011866	A0A6B0QVV5	Uncharacterized protein OS=Bos mutus OX=72004 GN=E5288_WYG011866 PE=4 SV=1	3	20.78	201.3	857.067	2.17798e-06	2.21738e-05	0.234871	-2.09006	182.7	221.2	200	833.8	867.7	869.7	182.7	221.2	200	833.8	867.7	869.7
E5288_WYG021511	A0A6B0RAD2	Claudin OS=Bos mutus OX=72004 GN=E5288_WYG021511 PE=3 SV=1	4	37.95	4541.57	2015.97	0.00581843	0.00199656	2.2528	1.17172	5432.1	4236.1	3956.5	1989.4	2251.6	1806.9	5432.1	4236.1	3956.5	1989.4	2251.6	1806.9
E5288_WYG014667	A0A6B0R1H1	Carbonic anhydrase OS=Bos mutus OX=72004 GN=E5288_WYG014667 PE=3 SV=1	6	18.51	789.6	1860.2	0.0153956	0.00432006	0.42447	-1.23626	768.3	822	778.5	1652	1804.9	2123.7	768.3	822	778.5	1652	1804.9	2123.7
E5288_WYG020671	L8IYZ1	Sarcosine oxidase OS=Bos mutus OX=72004 GN=E5288_WYG020671 PE=3 SV=1	6	20.36	587.733	1357.57	0.00182966	0.000834873	0.432931	-1.20779	560.2	628.5	574.5	1173.7	1370.1	1528.9	560.2	628.5	574.5	1173.7	1370.1	1528.9
E5288_WYG021185	A0A6B0RWD7	Uncharacterized protein OS=Bos mutus OX=72004 GN=E5288_WYG021185 PE=4 SV=1	5	24.79	1501.83	3028.5	0.00512987	0.00181489	0.4959	-1.01188	1478.4	1514.5	1512.6	3255.8	2904.1	2925.6	1478.4	1514.5	1512.6	3255.8	2904.1	2925.6
E5288_WYG009735	A0A6B0QX87	Uncharacterized protein OS=Bos mutus OX=72004 GN=E5288_WYG009735 PE=4 SV=1	3	18.79	337.867	903.233	4.09709e-06	2.76314e-05	0.374064	-1.41864	320.8	343.3	349.5	879.6	902.9	927.2	320.8	343.3	349.5	879.6	902.9	927.2
E5288_WYG013829	A0A6B0S7R2	DNA helicase OS=Bos mutus OX=72004 GN=E5288_WYG013829 PE=3 SV=1	7	17.95	540.433	1369.4	0.000236728	0.000213781	0.39465	-1.34136	582.4	516.4	522.5	1493.8	1290.2	1324.2	582.4	516.4	522.5	1493.8	1290.2	1324.2
M91_02051	L8I491	Sodium-coupled neutral amino acid transporter 1 OS=Bos mutus OX=72004 GN=M91_02051 PE=4 SV=1	7	31.49	1496.83	3907	0.0142453	0.00405774	0.383116	-1.38415	1470.4	1504	1516.1	3386.7	3936	4398.3	1470.4	1504	1516.1	3386.7	3936	4398.3
M91_01803	L8HX49	Histone domain-containing protein OS=Bos mutus OX=72004 GN=M91_01803 PE=3 SV=1	1	28.54	440.033	904.967	0.000683617	0.000418567	0.486243	-1.04025	488.9	410.2	421	851.6	874.9	988.4	488.9	410.2	421	851.6	874.9	988.4
M91_04976	M0QSH2	Voltage-gated potassium channel subunit beta-3 OS=Bos mutus OX=72004 GN=M91_04976 PE=3 SV=1	7	21.69	950.033	2545.53	0.00716247	0.00234281	0.373216	-1.42192	923.7	948.8	977.6	2271	2627.2	2738.4	923.7	948.8	977.6	2271	2627.2	2738.4
M91_06168	L8ILQ7	X-ray repair cross-complementing protein 5 (Fragment) OS=Bos mutus OX=72004 GN=M91_06168 PE=3 SV=1	5	21.67	737.133	1510.57	8.5718e-05	0.000119554	0.487985	-1.03509	785	719.8	706.6	1588.4	1447.9	1495.4	785	719.8	706.6	1588.4	1447.9	1495.4
E5288_WYG005806	A0A6B0QX65	Histone deacetylase complex subunit SAP18 OS=Bos mutus OX=72004 GN=E5288_WYG005806 PE=3 SV=1	6	26.66	1124.23	2405.97	0.000396137	0.000294742	0.467269	-1.09768	1169.1	1076.8	1126.8	2626.2	2347.3	2244.4	1169.1	1076.8	1126.8	2626.2	2347.3	2244.4
E5288_WYG001770	A0A6B0RWD5	Aldo_ket_red domain-containing protein OS=Bos mutus OX=72004 GN=E5288_WYG001770 PE=3 SV=1	1	22.39	1326	387.933	0.0492433	0.0115441	3.41811	1.7732	1734.7	988.6	1254.7	420.7	384.6	358.5	1734.7	988.6	1254.7	420.7	384.6	358.5
E5288_WYG016341	A0A6B0RLI2	Uncharacterized protein OS=Bos mutus OX=72004 GN=E5288_WYG016341 PE=3 SV=1	7	17.41	844.9	2124	0.000180691	0.000180352	0.397787	-1.32993	870.1	814.6	850	2304.7	2080.1	1987.2	870.1	814.6	850	2304.7	2080.1	1987.2
E5288_WYG000689	A0A6B0QQF9	Phosphoinositide phospholipase C OS=Bos mutus OX=72004 GN=E5288_WYG000689 PE=4 SV=1	5	15.54	988.9	2648.63	0.000382538	0.000288127	0.373362	-1.42135	939.2	1012	1015.5	2352.8	2779.4	2813.7	939.2	1012	1015.5	2352.8	2779.4	2813.7
E5288_WYG014693	A0A6B0R728	CBAH domain-containing protein OS=Bos mutus OX=72004 GN=E5288_WYG014693 PE=4 SV=1	5	19.36	1201.8	531.5	0.0307621	0.00770997	2.26115	1.17706	1080.1	1075.9	1449.4	562.9	516.6	515	1080.1	1075.9	1449.4	562.9	516.6	515
M91_13205	L8HT39	Transcription elongation factor A protein 2 (Fragment) OS=Bos mutus OX=72004 GN=M91_13205 PE=3 SV=1	2	16.33	207.5	606.567	0.000387128	0.000290378	0.342089	-1.54755	198.8	223.6	200.1	666	543.7	610	198.8	223.6	200.1	666	543.7	610
E5288_WYG016468	A0A6B0R7P2	Uncharacterized protein OS=Bos mutus OX=72004 GN=E5288_WYG016468 PE=4 SV=1	2	24.17	1032.3	3803.6	1.44877e-05	4.73826e-05	0.271401	-1.8815	1177.6	938.2	981.1	3965.6	3719.2	3726	1177.6	938.2	981.1	3965.6	3719.2	3726
M91_00036	L8IA81	Metallothionein OS=Bos mutus OX=72004 GN=M91_00036 PE=3 SV=1	3	18.22	5121.57	1006.2	1.57906e-05	4.91108e-05	5.09001	2.34767	4816	5325.2	5223.5	899.2	1100.6	1018.8	4816	5325.2	5223.5	899.2	1100.6	1018.8
M91_06716	L8HTE2	Short transient receptor putative channel 3 (Fragment) OS=Bos mutus OX=72004 GN=M91_06716 PE=4 SV=1	6	20.43	402.167	1782.23	0.000147067	0.000161187	0.225653	-2.14782	377.7	349.1	479.7	1605.9	1843.4	1897.4	377.7	349.1	479.7	1605.9	1843.4	1897.4
E5288_WYG007606	A0A6B0RB26	JmjC domain-containing protein OS=Bos mutus OX=72004 GN=E5288_WYG007606 PE=4 SV=1	5	17.95	797.367	2102.83	0.000173243	0.000176276	0.379187	-1.39902	744.7	835.9	811.5	2268.2	1947.8	2092.5	744.7	835.9	811.5	2268.2	1947.8	2092.5
M91_10173	L8IEG5	CREB-regulated transcription coactivator 1 OS=Bos mutus OX=72004 GN=M91_10173 PE=3 SV=1	6	20.75	675.633	1447.13	0.000240036	0.000215749	0.466877	-1.09889	582.1	764.4	680.4	1382.4	1471.2	1487.8	582.1	764.4	680.4	1382.4	1471.2	1487.8
M91_03277	L8HRS6	Rho GTPase-activating protein 10 (Fragment) OS=Bos mutus OX=72004 GN=M91_03277 PE=4 SV=1	1	22.96	222.367	619.967	7.37658e-05	0.00011033	0.358675	-1.47925	247.1	211.5	208.5	658.9	591.3	609.7	247.1	211.5	208.5	658.9	591.3	609.7
M91_03164	L8J1W1	Synaptotagmin-6 (Fragment) OS=Bos mutus OX=72004 GN=M91_03164 PE=4 SV=1	5	23.86	2029.23	652.367	0.000310164	0.000253551	3.11057	1.63718	1809.6	2173.9	2104.2	721.7	587.8	647.6	1809.6	2173.9	2104.2	721.7	587.8	647.6
M91_09247	L8IMW5	Protein mab-21-like 1 OS=Bos mutus OX=72004 GN=M91_09247 PE=4 SV=1	7	17.55	1354.27	3290.57	0.000247785	0.000220285	0.41156	-1.28082	1281.9	1398.1	1382.8	3588.4	3083.8	3199.5	1281.9	1398.1	1382.8	3588.4	3083.8	3199.5
M91_09744	M0QSG9	Sodium channel subunit beta-4 OS=Bos mutus OX=72004 GN=M91_09744 PE=4 SV=1	4	21.39	2355.2	903.467	0.00032803	0.000262557	2.60685	1.38231	2521.1	2427.9	2116.6	964.3	889.9	856.2	2521.1	2427.9	2116.6	964.3	889.9	856.2
E5288_WYG000969	A0A6B0RZD5	Ca_chan_IQ domain-containing protein OS=Bos mutus OX=72004 GN=E5288_WYG000969 PE=3 SV=1	5	18.97	955.133	466.033	0.000157659	0.00016748	2.0495	1.03527	897.2	969.5	998.7	430.9	492.9	474.3	897.2	969.5	998.7	430.9	492.9	474.3
E5288_WYG018275	A0A6B0S709	Sema domain-containing protein OS=Bos mutus OX=72004 GN=E5288_WYG018275 PE=3 SV=1	4	14.38	1437.97	696.6	0.00142201	0.000690873	2.06426	1.04563	1447.9	1384.5	1481.5	698.5	693.3	698	1447.9	1384.5	1481.5	698.5	693.3	698
E5288_WYG015867	A0A6B0RMN4	Nuclear factor 1 OS=Bos mutus OX=72004 GN=E5288_WYG015867 PE=3 SV=1	3	21.52	679.233	1896.1	0.0158244	0.00441786	0.358227	-1.48106	650.1	665.3	722.3	2219.5	1732.9	1735.9	650.1	665.3	722.3	2219.5	1732.9	1735.9
E5288_WYG014580	A0A6B0R363	Uncharacterized protein OS=Bos mutus OX=72004 GN=E5288_WYG014580 PE=4 SV=1	6	16.97	1682.73	630.067	2.04931e-06	2.16492e-05	2.67072	1.41723	1679.3	1642.2	1726.7	621.3	644.2	624.7	1679.3	1642.2	1726.7	621.3	644.2	624.7
M91_12592	L8IW85	Neuritin (Fragment) OS=Bos mutus OX=72004 GN=M91_12592 PE=3 SV=1	3	17.54	1333.07	554.4	0.0354884	0.00870449	2.40452	1.26575	1368.5	1048.1	1582.6	588.6	558.7	515.9	1368.5	1048.1	1582.6	588.6	558.7	515.9
M91_10012	L8I409	Glycerophosphodiester phosphodiesterase domain-containing protein 5 OS=Bos mutus OX=72004 GN=M91_10012 PE=3 SV=1	5	18.66	2522.7	1203.77	4.10125e-05	8.02533e-05	2.09567	1.06741	2424.3	2528.1	2615.7	1258.9	1224.2	1128.2	2424.3	2528.1	2615.7	1258.9	1224.2	1128.2
E5288_WYG007546	A0A6B0RBH6	SWIB domain-containing protein OS=Bos mutus OX=72004 GN=E5288_WYG007546 PE=3 SV=1	2	12.65	116.767	234.133	0.00103502	0.0005499	0.498719	-1.0037	124.8	115.1	110.4	260.2	219.1	223.1	124.8	115.1	110.4	260.2	219.1	223.1
MAP1LC3B	A0A8B9Y7X8	Microtubule-associated protein 1 light chain 3 beta OS=Bos mutus grunniens GN=MAP1LC3B, OX=30521 PE=3 SV=1	3	14.71	972.467	242.3	1.24016e-05	4.45178e-05	4.01348	2.00485	921.5	1012.6	983.3	255.9	238.5	232.5	921.5	1012.6	983.3	255.9	238.5	232.5
M91_17011	L8IEN6	Potassium voltage-gated channel subfamily B member 1 (Fragment) OS=Bos mutus OX=72004 GN=M91_17011 PE=4 SV=1	5	14.83	2166.2	885.7	7.05526e-05	0.000107863	2.44575	1.29028	2223.7	2020.4	2254.5	917	882.2	857.9	2223.7	2020.4	2254.5	917	882.2	857.9
M91_15871	L8HKW7	Glutathione S-transferase OS=Bos mutus OX=72004 GN=M91_15871 PE=3 SV=1	1	16.86	2769.23	878.267	0.0397656	0.00960267	3.15307	1.65676	3511.3	2163.4	2633	946.7	879.5	808.6	3511.3	2163.4	2633	946.7	879.5	808.6
COQ3	A0A6B0RYY6	Ubiquinone biosynthesis O-methyltransferase, mitochondrial OS=Bos mutus OX=72004 GN=COQ3 PE=3 SV=1	7	17.29	1322.93	2797.5	0.000132015	0.000151533	0.472898	-1.0804	1362.8	1299.1	1306.9	2972.6	2792.9	2627	1362.8	1299.1	1306.9	2972.6	2792.9	2627
E5288_WYG000652	A0A6B0QQL8	Uncharacterized protein OS=Bos mutus OX=72004 GN=E5288_WYG000652 PE=4 SV=1	5	12.78	957.867	352.633	3.00416e-05	6.71654e-05	2.71632	1.44166	930.5	988.7	954.4	399.1	330.9	327.9	930.5	988.7	954.4	399.1	330.9	327.9
M91_10727	L8IFV7	Disintegrin and metalloproteinase domain-containing protein 9 OS=Bos mutus OX=72004 GN=M91_10727 PE=4 SV=1	1	14.25	169.033	502.133	1.79517e-06	2.08133e-05	0.33663	-1.57076	168.8	175.8	162.5	515.3	492.7	498.4	168.8	175.8	162.5	515.3	492.7	498.4
M91_03567	L8I699	Na_Ca_ex domain-containing protein OS=Bos mutus OX=72004 GN=M91_03567 PE=3 SV=1	2	16.55	215.967	94.4	8.16312e-07	1.80051e-05	2.28778	1.19395	218.3	214.6	215	96.9	90.4	95.9	218.3	214.6	215	96.9	90.4	95.9
M91_15800	L8ITH7	BTB/POZ domain-containing protein KCTD12 OS=Bos mutus OX=72004 GN=M91_15800 PE=4 SV=1	2	22.54	727.633	1539.23	0.000115417	0.000140604	0.472725	-1.08093	677.3	777.7	727.9	1459.1	1541.1	1617.5	677.3	777.7	727.9	1459.1	1541.1	1617.5
E5288_WYG014381	L8I9U2	Gamma-glutamylcyclotransferase OS=Bos mutus OX=72004 GN=E5288_WYG014381 PE=4 SV=1	4	15.9	851.3	3004.4	0.0295054	0.0074433	0.283351	-1.81934	931.7	822.1	800.1	3743.7	2827.1	2442.4	931.7	822.1	800.1	3743.7	2827.1	2442.4
M91_01207	L8J1T6	Coilin (Fragment) OS=Bos mutus OX=72004 GN=M91_01207 PE=3 SV=1	1	14.93	602.067	1528.73	0.00110031	0.000573188	0.393834	-1.34434	605	600	601.2	1582	1474.2	1530	605	600	601.2	1582	1474.2	1530
E5288_WYG002691	A0A6B0S6H0	Uncharacterized protein OS=Bos mutus OX=72004 GN=E5288_WYG002691 PE=3 SV=1	3	16.64	1047.2	2182.77	9.98709e-05	0.000129725	0.479758	-1.05962	1056	1015.2	1070.4	2274.4	2231.2	2042.7	1056	1015.2	1070.4	2274.4	2231.2	2042.7
M91_19221	L8IP02	Cyclooxygenase-1 (Fragment) OS=Bos mutus OX=72004 GN=M91_19221 PE=3 SV=1	6	17.28	3129.13	1011.9	4.80299e-06	2.97631e-05	3.09233	1.6287	3218.2	3125.1	3044.1	1088.8	966.9	980	3218.2	3125.1	3044.1	1088.8	966.9	980
E5288_WYG012032	A0A6B0S8V8	DNA helicase OS=Bos mutus OX=72004 GN=E5288_WYG012032 PE=3 SV=1	7	17.33	1383.63	3060.33	0.00800384	0.00254668	0.452119	-1.14523	1406.8	1334.2	1409.9	3382	2873.6	2925.4	1406.8	1334.2	1409.9	3382	2873.6	2925.4
E5288_WYG017503	A0A6B0SC72	Uncharacterized protein OS=Bos mutus OX=72004 GN=E5288_WYG017503 PE=4 SV=1	1	12.9	37	178.967	0.0155813	0.00436168	0.206742	-2.27409	39.5	37.1	34.4	211.5	176.9	148.5	39.5	37.1	34.4	211.5	176.9	148.5
E5288_WYG000309	A0A6B0QQ41	Uncharacterized protein OS=Bos mutus OX=72004 GN=E5288_WYG000309 PE=4 SV=1	5	15.31	1209.87	485.133	1.55315e-05	4.87808e-05	2.49388	1.31839	1217.5	1168.4	1243.7	447.1	505.8	502.5	1217.5	1168.4	1243.7	447.1	505.8	502.5
M91_09392	L8HT76	Ig kappa chain C region OS=Bos mutus OX=72004 GN=M91_09392 PE=4 SV=1	3	10.72	276.767	1092.3	0.0177896	0.00486867	0.25338	-1.98063	299.4	249.4	281.5	1290.7	1091.6	894.6	299.4	249.4	281.5	1290.7	1091.6	894.6
M91_16694	L8HQD4	Bone marrow stromal antigen 2 (Fragment) OS=Bos mutus OX=72004 GN=M91_16694 PE=4 SV=1	2	18.36	670.067	2060.77	0.000137072	0.000154877	0.325154	-1.6208	717.2	623.6	669.4	2239.2	1925.6	2017.5	717.2	623.6	669.4	2239.2	1925.6	2017.5
E5288_WYG006051	A0A6B0QYH2	RRM domain-containing protein OS=Bos mutus OX=72004 GN=E5288_WYG006051 PE=3 SV=1	2	20.01	329.567	696.6	1.47897e-05	4.77989e-05	0.473107	-1.07976	309.4	343.4	335.9	679.6	715.2	695	309.4	343.4	335.9	679.6	715.2	695
E5288_WYG010630	A0A6B0RUI3	Myelin P2 protein OS=Bos mutus OX=72004 GN=E5288_WYG010630 PE=3 SV=1	5	15.76	903.233	2083.93	0.00323009	0.00128037	0.433427	-1.20614	1091.6	709.2	908.9	2105.1	2334.5	1812.2	1091.6	709.2	908.9	2105.1	2334.5	1812.2
M91_12000	L8IM82	Caytaxin (Fragment) OS=Bos mutus OX=72004 GN=M91_12000 PE=4 SV=1	1	15.15	634.5	229.767	2.88598e-05	6.5675e-05	2.7615	1.46545	624.1	646.2	633.2	265.2	216.6	207.5	624.1	646.2	633.2	265.2	216.6	207.5
M91_18363	L8IHQ1	Protein-tyrosine-phosphatase (Fragment) OS=Bos mutus OX=72004 GN=M91_18363 PE=3 SV=1	4	13.38	1516.17	537.1	7.7158e-06	3.67792e-05	2.82288	1.49717	1556.7	1464.1	1527.7	573.6	524.4	513.3	1556.7	1464.1	1527.7	573.6	524.4	513.3
E5288_WYG021199	A0A6B0RTI2	YjeF N-terminal domain-containing protein OS=Bos mutus OX=72004 GN=E5288_WYG021199 PE=4 SV=1	4	15.6	1258.77	612.033	7.50563e-06	3.63729e-05	2.0567	1.04033	1226.1	1264.9	1285.3	589.9	634.8	611.4	1226.1	1264.9	1285.3	589.9	634.8	611.4
E5288_WYG003770	A0A6B0REE8	Small muscular protein OS=Bos mutus OX=72004 GN=E5288_WYG003770 PE=3 SV=1	2	19.62	212.467	964.467	0.00476181	0.00171697	0.220294	-2.18249	196.6	223.8	217	855.3	1040.6	997.5	196.6	223.8	217	855.3	1040.6	997.5
M91_04742	L8HUT0	Netrin receptor UNC5 (Fragment) OS=Bos mutus OX=72004 GN=M91_04742 PE=3 SV=1	6	13.93	1264.83	433.667	2.14922e-07	1.5454e-05	2.9166	1.54429	1245.6	1279.2	1269.7	443.6	424.4	433	1245.6	1279.2	1269.7	443.6	424.4	433
E5288_WYG009938	A0A6B0SA91	Tetraspanin OS=Bos mutus OX=72004 GN=E5288_WYG009938 PE=3 SV=1	3	15.3	2339.2	1168.47	0.0155797	0.00436131	2.00194	1.0014	2555.8	2685.9	1775.9	1121.6	1103.4	1280.4	2555.8	2685.9	1775.9	1121.6	1103.4	1280.4
COQ7	L8HN72	5-demethoxyubiquinone hydroxylase, mitochondrial OS=Bos mutus OX=72004 GN=COQ7 PE=3 SV=1	4	16.83	376.867	867.633	0.0370879	0.00903645	0.434362	-1.20303	395	369.5	366.1	684.4	896.1	1022.4	395	369.5	366.1	684.4	896.1	1022.4
E5288_WYG005720	A0A6B0RV26	L-lactate dehydrogenase OS=Bos mutus OX=72004 GN=E5288_WYG005720 PE=3 SV=1	1	16.92	912.667	353.8	1.43819e-06	1.97043e-05	2.57961	1.36715	905.2	911.5	921.3	331.5	360.4	369.5	905.2	911.5	921.3	331.5	360.4	369.5
E5288_WYG011189	A0A6B0RJM3	CCDC50_N domain-containing protein OS=Bos mutus OX=72004 GN=E5288_WYG011189 PE=4 SV=1	5	13.84	742.367	1895.37	4.82169e-05	8.77132e-05	0.391674	-1.35227	773.9	684.3	768.9	1814.2	1998.7	1873.2	773.9	684.3	768.9	1814.2	1998.7	1873.2
E5288_WYG001000	A0A6B0RTQ6	Uncharacterized protein OS=Bos mutus OX=72004 GN=E5288_WYG001000 PE=3 SV=1	3	15.9	818.2	405.933	0.00941251	0.00289164	2.0156	1.01121	972.6	723.4	758.6	354.3	376.6	486.9	972.6	723.4	758.6	354.3	376.6	486.9
M91_09230	L8IQT3	Actin-like protein 6A (Fragment) OS=Bos mutus OX=72004 GN=M91_09230 PE=3 SV=1	2	15.82	273.833	580.667	0.000278033	0.000237083	0.471584	-1.08441	309.5	266.2	245.8	615	558.5	568.5	309.5	266.2	245.8	615	558.5	568.5
E5288_WYG013790	L8IDJ3	DNA helicase OS=Bos mutus OX=72004 GN=E5288_WYG013790 PE=3 SV=1	7	11.05	631.7	1546.2	0.0146658	0.00415455	0.40855	-1.29142	649.7	630.4	615	1765.5	1381.7	1491.4	649.7	630.4	615	1765.5	1381.7	1491.4
M91_04123	L8HQN2	Synaptotagmin XVII (Fragment) OS=Bos mutus OX=72004 GN=M91_04123 PE=3 SV=1	1	15.27	463.933	184.2	9.55522e-05	0.000126773	2.51864	1.33264	438.3	490.7	462.8	173.3	176.5	202.8	438.3	490.7	462.8	173.3	176.5	202.8
M91_07729	L8IYI4	Phosphodiesterase (Fragment) OS=Bos mutus OX=72004 GN=M91_07729 PE=3 SV=1	4	13.7	2015.23	477.533	2.79144e-05	6.44437e-05	4.22009	2.07727	1971.5	1926.3	2147.9	525	450.6	457	1971.5	1926.3	2147.9	525	450.6	457
M91_05341	L8IFP6	Putative ergosterol biosynthetic protein 28 OS=Bos mutus OX=72004 GN=M91_05341 PE=3 SV=1	4	19.04	559.633	1776.8	9.61538e-06	4.01459e-05	0.314967	-1.66673	529.4	547.9	601.6	1709.3	1781.8	1839.3	529.4	547.9	601.6	1709.3	1781.8	1839.3
M91_14424	L8IKN5	Protein ZNF365 OS=Bos mutus OX=72004 GN=M91_14424 PE=4 SV=1	7	15.91	1061.17	377.667	0.00332533	0.00130932	2.8098	1.49047	1066.6	985	1131.9	375.3	388.9	368.8	1066.6	985	1131.9	375.3	388.9	368.8
M91_21422	L8HY34	Interleukin-33 (Fragment) OS=Bos mutus OX=72004 GN=M91_21422 PE=3 SV=1	5	16.2	479.367	2723.5	0.00497668	0.00177458	0.176011	-2.50626	467.6	501.2	469.3	3046.3	2553.8	2570.4	467.6	501.2	469.3	3046.3	2553.8	2570.4
M91_21531	L8J094	Serine/arginine-rich splicing factor 12 (Fragment) OS=Bos mutus OX=72004 GN=M91_21531 PE=4 SV=1	5	12.86	658.433	1325.33	0.000885643	0.000496438	0.496806	-1.00925	652.6	660.9	661.8	1342.8	1282.1	1351.1	652.6	660.9	661.8	1342.8	1282.1	1351.1
E5288_WYG018490	A0A6B0RV37	Uncharacterized protein OS=Bos mutus OX=72004 GN=E5288_WYG018490 PE=3 SV=1	5	13.68	1631.53	775.767	2.47563e-05	6.00984e-05	2.10312	1.07253	1626.9	1664.2	1603.5	793.8	824.3	709.2	1626.9	1664.2	1603.5	793.8	824.3	709.2
ENOPH1	L8I1W6	Enolase-phosphatase E1 OS=Bos mutus OX=72004 GN=ENOPH1 PE=3 SV=1	7	17.71	619.567	1338.4	0.00068404	0.00041874	0.462916	-1.11118	645	596.3	617.4	1486.7	1255.9	1272.6	645	596.3	617.4	1486.7	1255.9	1272.6
E5288_WYG001262	A0A6B0R7F4	V-SNARE coiled-coil homology domain-containing protein OS=Bos mutus OX=72004 GN=E5288_WYG001262 PE=4 SV=1	5	14.24	851.933	385.067	0.00025312	0.00022335	2.21243	1.14563	821.4	925.9	808.5	397.5	387.8	369.9	821.4	925.9	808.5	397.5	387.8	369.9
FEN1	L8IA24	Flap endonuclease 1 OS=Bos mutus OX=72004 GN=FEN1 PE=3 SV=1	3	11.98	326.767	736.767	0.00753403	0.00243365	0.443514	-1.17295	324.7	337.9	317.7	813.5	700.9	695.9	324.7	337.9	317.7	813.5	700.9	695.9
E5288_WYG014360	A0A6B0RBG5	WH2 domain-containing protein OS=Bos mutus OX=72004 GN=E5288_WYG014360 PE=4 SV=1	5	11.13	1581.2	528.7	0.0108416	0.00324313	2.99073	1.5805	1404.1	1786.4	1553.1	530.9	537	518.2	1404.1	1786.4	1553.1	530.9	537	518.2
E5288_WYG020529	A0A6B0RI39	Ig-like domain-containing protein OS=Bos mutus OX=72004 GN=E5288_WYG020529 PE=4 SV=1	2	12.86	319.533	92.1	8.36501e-07	1.80308e-05	3.46942	1.79469	313.9	324.2	320.5	87.6	90.4	98.3	313.9	324.2	320.5	87.6	90.4	98.3
E5288_WYG020123	A0A6B0S777	IG domain-containing protein OS=Bos mutus OX=72004 GN=E5288_WYG020123 PE=4 SV=1	4	14.11	1528.03	522.133	0.000179198	0.000179548	2.92652	1.54919	1517.4	1554.2	1512.5	437	460.1	669.3	1517.4	1554.2	1512.5	437	460.1	669.3
M91_17586	L8HQY6	D-amino-acid oxidase (Fragment) OS=Bos mutus OX=72004 GN=M91_17586 PE=3 SV=1	5	15.6	588.7	2020.97	0.0332202	0.00823148	0.291296	-1.77944	567.8	589.7	608.6	1483.9	2274.3	2304.7	567.8	589.7	608.6	1483.9	2274.3	2304.7
E5288_WYG012760	A0A6B0QXZ1	Uncharacterized protein OS=Bos mutus OX=72004 GN=E5288_WYG012760 PE=4 SV=1	3	16.04	770.9	375.767	8.47631e-06	3.81448e-05	2.05154	1.03671	749	773.1	790.6	387.9	366.2	373.2	749	773.1	790.6	387.9	366.2	373.2
M91_00033	L8IE04	Metallothionein OS=Bos mutus OX=72004 GN=M91_00033 PE=3 SV=1	1	12.69	1046.83	43.4333	0.00114372	0.00058874	24.1021	4.59109	1005.7	1116.5	1018.3	46.5	45.9	37.9	1005.7	1116.5	1018.3	46.5	45.9	37.9
SNRPD3	A0A6B0SCJ4	Small nuclear ribonucleoprotein Sm D3 OS=Bos mutus OX=72004 GN=SNRPD3 PE=3 SV=1	3	15.69	621.767	1310.77	0.000353827	0.000274918	0.474353	-1.07597	593.8	633	638.5	1429.8	1252.8	1249.7	593.8	633	638.5	1429.8	1252.8	1249.7
E5288_WYG001743	A0A6B0RU42	Uncharacterized protein OS=Bos mutus OX=72004 GN=E5288_WYG001743 PE=3 SV=1	1	16.99	800.133	219.133	0.00522132	0.00183867	3.65135	1.86843	977.5	619	803.9	254.9	203	199.5	977.5	619	803.9	254.9	203	199.5
E5288_WYG006924	A0A6B0QVM7	PX domain-containing protein OS=Bos mutus OX=72004 GN=E5288_WYG006924 PE=3 SV=1	6	19.93	1603.13	673.533	0.00223644	0.000966996	2.38018	1.25107	1652.1	1509.3	1648	662.9	682.9	674.8	1652.1	1509.3	1648	662.9	682.9	674.8
E5288_WYG002525	A0A6B0R995	Olfactomedin-like domain-containing protein OS=Bos mutus OX=72004 GN=E5288_WYG002525 PE=4 SV=1	5	18.5	1382.63	303.267	6.53824e-07	1.77449e-05	4.55913	2.18876	1362.8	1391	1394.1	271.3	309.7	328.8	1362.8	1391	1394.1	271.3	309.7	328.8
E5288_WYG013467	A0A6B0S141	Uncharacterized protein OS=Bos mutus OX=72004 GN=E5288_WYG013467 PE=3 SV=1	5	15.12	1264.63	329.167	1.31623e-05	4.55063e-05	3.84192	1.94183	1247.2	1332.1	1214.6	317.4	323.9	346.2	1247.2	1332.1	1214.6	317.4	323.9	346.2
M91_00032	L8IB20	Metallothionein OS=Bos mutus OX=72004 GN=M91_00032 PE=3 SV=1	1	13.07	1586.73	654.367	0.00157873	0.000746848	2.42484	1.27789	1592.5	1694.5	1473.2	448.7	730.4	784	1592.5	1694.5	1473.2	448.7	730.4	784
E5288_WYG018222	A0A6B0SDC2	Uncharacterized protein OS=Bos mutus OX=72004 GN=E5288_WYG018222 PE=4 SV=1	1	12.7	246.467	520.667	0.0291233	0.00736153	0.473367	-1.07897	251.1	248.7	239.6	601.5	526.1	434.4	251.1	248.7	239.6	601.5	526.1	434.4
M91_04146	L8I721	Aprataxin (Fragment) OS=Bos mutus OX=72004 GN=M91_04146 PE=4 SV=1	4	13.23	530.067	1466.17	3.14076e-05	6.88244e-05	0.361532	-1.4678	545.7	514.8	529.7	1551.8	1405.4	1441.3	545.7	514.8	529.7	1551.8	1405.4	1441.3
M91_04725	L8J010	Lymphocyte antigen 6H (Fragment) OS=Bos mutus OX=72004 GN=M91_04725 PE=4 SV=1	3	20.7	3022.3	963.1	0.000158053	0.000167707	3.1381	1.64989	2755.9	3076.8	3234.2	1041.4	973	874.9	2755.9	3076.8	3234.2	1041.4	973	874.9
E5288_WYG017731	L8I0X8	Protein FAM5B OS=Bos mutus OX=72004 GN=E5288_WYG017731 PE=3 SV=1	4	11.06	923.567	428.4	2.49605e-05	6.03703e-05	2.15585	1.10826	914.2	898.5	958	451.7	429.1	404.4	914.2	898.5	958	451.7	429.1	404.4
E5288_WYG022627	L8HYT1	Complexin-3 OS=Bos mutus OX=72004 GN=E5288_WYG022627 PE=3 SV=1	3	9.34	636.1	310.3	0.000721633	0.000433823	2.04995	1.03559	585.8	621.1	701.4	308.5	321.8	300.6	585.8	621.1	701.4	308.5	321.8	300.6
M91_15550	L8IRX6	Urea transporter 1 OS=Bos mutus OX=72004 GN=M91_15550 PE=3 SV=1	4	17.45	2554.9	1029.03	0.000231906	0.000210881	2.48282	1.31198	2464.4	2770.4	2429.9	1116.6	1044.1	926.4	2464.4	2770.4	2429.9	1116.6	1044.1	926.4
E5288_WYG015359	L8ICF0	Neuroendocrine convertase 1 OS=Bos mutus OX=72004 GN=E5288_WYG015359 PE=3 SV=1	5	12.81	2416.83	533.833	9.82186e-05	0.00012861	4.52732	2.17866	2401.8	2218.9	2629.8	573.3	522.9	505.3	2401.8	2218.9	2629.8	573.3	522.9	505.3
M91_07355	L8HVH7	Myeloid leukemia factor 1 (Fragment) OS=Bos mutus OX=72004 GN=M91_07355 PE=3 SV=1	6	14.72	934.367	1973.27	0.0222078	0.00585899	0.473513	-1.07853	919.2	935.9	948	1656.6	2138.3	2124.9	919.2	935.9	948	1656.6	2138.3	2124.9
E5288_WYG009723	A0A6B0R562	Fatty acid-binding protein 1 OS=Bos mutus OX=72004 GN=E5288_WYG009723 PE=3 SV=1	3	13.13	2125.57	260.233	0.0226265	0.00595155	8.16793	3.02997	2598.6	1610.1	2168	266.5	273	241.2	2598.6	1610.1	2168	266.5	273	241.2
E5288_WYG016062	L8I2C6	Ubiquinol-cytochrome-c reductase complex assembly factor 3 OS=Bos mutus OX=72004 GN=E5288_WYG016062 PE=3 SV=1	3	11.33	209.933	503.167	2.06317e-05	5.42758e-05	0.417224	-1.26111	209	218.5	202.3	480.1	510.7	518.7	209	218.5	202.3	480.1	510.7	518.7
E5288_WYG005211	A0A6B0S580	Ig-like domain-containing protein OS=Bos mutus OX=72004 GN=E5288_WYG005211 PE=3 SV=1	1	13.49	196.2	7	0.00229117	0.000984126	28.0286	4.80883	216.2	185.9	186.5	10.1	5.6	5.3	216.2	185.9	186.5	10.1	5.6	5.3
M91_11303	L8J2M9	Leucine-rich repeat transmembrane neuronal protein 4 OS=Bos mutus OX=72004 GN=M91_11303 PE=4 SV=1	5	16	1325.8	625.6	0.000160716	0.000169225	2.11925	1.08355	1279.5	1272.1	1425.8	642.8	620.2	613.8	1279.5	1272.1	1425.8	642.8	620.2	613.8
M91_06807	L8IT31	Selenoprotein H (Fragment) OS=Bos mutus OX=72004 GN=M91_06807 PE=4 SV=1	4	17.18	804.567	1796.23	0.0114143	0.0033817	0.447919	-1.15869	799.5	808.2	806	2010.2	1695.2	1683.3	799.5	808.2	806	2010.2	1695.2	1683.3
E5288_WYG018120	A0A6B0RC59	DNA (cytosine-5-)-methyltransferase OS=Bos mutus OX=72004 GN=E5288_WYG018120 PE=3 SV=1	3	9.73	805.767	1747.03	2.84648e-05	6.51649e-05	0.46122	-1.11647	781.2	769.2	866.9	1810.2	1715.1	1715.8	781.2	769.2	866.9	1810.2	1715.1	1715.8
M91_15231	L8J3Q3	Delta-like protein (Fragment) OS=Bos mutus OX=72004 GN=M91_15231 PE=4 SV=1	6	14.49	1301.7	628.7	6.65286e-05	0.000104615	2.07046	1.04995	1306.2	1233.6	1365.3	618	645.8	622.3	1306.2	1233.6	1365.3	618	645.8	622.3
M91_17972	L8IBC0	Ras-related protein Rab-31 (Fragment) OS=Bos mutus OX=72004 GN=M91_17972 PE=4 SV=1	1	9.03	823.767	161.5	0.0279036	0.00709833	5.10072	2.3507	878.6	606.4	986.3	160.4	159.7	164.4	878.6	606.4	986.3	160.4	159.7	164.4
E5288_WYG012002	A0A6B0QY53	Uncharacterized protein OS=Bos mutus OX=72004 GN=E5288_WYG012002 PE=3 SV=1	3	13.22	2418.1	546	0.0142459	0.00405788	4.42875	2.1469	2803.3	2010.6	2440.4	528.5	580.6	528.9	2803.3	2010.6	2440.4	528.5	580.6	528.9
E5288_WYG010688	A0A6B0S456	Uncharacterized protein OS=Bos mutus OX=72004 GN=E5288_WYG010688 PE=3 SV=1	4	14.12	451.9	1930.17	0.0010125	0.000542116	0.234125	-2.09465	511.3	402.2	442.2	2208.5	1957.9	1624.1	511.3	402.2	442.2	2208.5	1957.9	1624.1
E5288_WYG001667	A0A6B0RNX3	Uncharacterized protein OS=Bos mutus OX=72004 GN=E5288_WYG001667 PE=3 SV=1	1	15.73	316.467	74.9333	0.0259257	0.00666592	4.22331	2.07837	382.2	245.1	322.1	75.6	74	75.2	382.2	245.1	322.1	75.6	74	75.2
E5288_WYG001740	A0A6B0RPS2	Aldo_ket_red domain-containing protein OS=Bos mutus OX=72004 GN=E5288_WYG001740 PE=3 SV=1	1	16.12	678.633	108.4	0.0169659	0.00468108	6.26046	2.64627	605.3	598.6	832	122.4	100.7	102.1	605.3	598.6	832	122.4	100.7	102.1
E5288_WYG000676	A0A6B0QNE8	Uncharacterized protein OS=Bos mutus OX=72004 GN=E5288_WYG000676 PE=4 SV=1	4	13.82	1118.57	377.267	1.7214e-06	2.0613e-05	2.96492	1.56799	1118	1096.3	1141.4	393.5	355.8	382.5	1118	1096.3	1141.4	393.5	355.8	382.5
E5288_WYG004040	A0A6B0RVX1	C1q domain-containing protein OS=Bos mutus OX=72004 GN=E5288_WYG004040 PE=4 SV=1	2	11.26	360.667	114.933	1.21841e-06	1.90441e-05	3.13805	1.64987	354.9	356.4	370.7	117.6	114.2	113	354.9	356.4	370.7	117.6	114.2	113
E5288_WYG017529	A0A6B0RYH5	Uncharacterized protein OS=Bos mutus OX=72004 GN=E5288_WYG017529 PE=4 SV=1	4	8.7	555.9	260.067	0.0013579	0.000667823	2.13753	1.09594	564.4	611.8	491.5	247	247.7	285.5	564.4	611.8	491.5	247	247.7	285.5
E5288_WYG009530	L8HYM0	Rho GTPase-activating protein 31 OS=Bos mutus OX=72004 GN=E5288_WYG009530 PE=4 SV=1	5	13	749.8	1545.13	3.69806e-05	7.56482e-05	0.485266	-1.04315	792	736.6	720.8	1480.7	1561.9	1592.8	792	736.6	720.8	1480.7	1561.9	1592.8
E5288_WYG005957	L8IZT7	Gap junction protein OS=Bos mutus OX=72004 GN=E5288_WYG005957 PE=3 SV=1	2	10.03	988.833	330.967	7.23941e-05	0.00010929	2.98771	1.57904	1014.1	999	953.4	399.9	297	296	1014.1	999	953.4	399.9	297	296
E5288_WYG009006	A0A6B0QT04	G protein gamma domain-containing protein OS=Bos mutus OX=72004 GN=E5288_WYG009006 PE=4 SV=1	6	18.52	395.867	2168.13	0.00594711	0.00202967	0.182584	-2.45337	383.1	402.1	402.4	1894.1	2273	2337.3	383.1	402.1	402.4	1894.1	2273	2337.3
E5288_WYG018274	A0A6B0S142	Uncharacterized protein OS=Bos mutus OX=72004 GN=E5288_WYG018274 PE=3 SV=1	5	11.2	645.767	1330.9	2.96216e-05	6.66417e-05	0.485211	-1.04332	674.8	621.8	640.7	1383.6	1323.2	1285.9	674.8	621.8	640.7	1383.6	1323.2	1285.9
E5288_WYG004750	A0A6B0QVI3	Protein-S-isoprenylcysteine O-methyltransferase OS=Bos mutus OX=72004 GN=E5288_WYG004750 PE=3 SV=1	3	17.84	415.433	1445.37	0.0246115	0.00638443	0.287424	-1.79875	369.6	433.9	442.8	1105.3	1592.3	1638.5	369.6	433.9	442.8	1105.3	1592.3	1638.5
E5288_WYG001809	A0A6B0RWJ0	Clusterin OS=Bos mutus OX=72004 GN=E5288_WYG001809 PE=3 SV=1	1	15.27	687.8	306.633	0.00699724	0.00230167	2.24307	1.16547	624.7	732.6	706.1	302.9	310	307	624.7	732.6	706.1	302.9	310	307
M91_18204	L8I7K4	Leucine-rich repeat transmembrane protein FLRT2 (Fragment) OS=Bos mutus OX=72004 GN=M91_18204 PE=4 SV=1	4	10.19	1095.43	466.167	0.00293181	0.00118743	2.34987	1.23258	1023.2	1124	1139.1	474.6	458.6	465.3	1023.2	1124	1139.1	474.6	458.6	465.3
M91_12788	L8IIH7	GTP-binding protein Di-Ras3 OS=Bos mutus OX=72004 GN=M91_12788 PE=4 SV=1	3	11.85	1215.97	503.7	2.94503e-05	6.64263e-05	2.41407	1.27147	1205.9	1264.7	1177.3	462	514.2	534.9	1205.9	1264.7	1177.3	462	514.2	534.9
E5288_WYG021137	A0A6B0S246	Uncharacterized protein OS=Bos mutus OX=72004 GN=E5288_WYG021137 PE=4 SV=1	1	9.85	21.5333	259.033	1.9836e-07	1.52098e-05	0.0831296	-3.58849	26.2	17.9	20.5	255	260.3	261.8	26.2	17.9	20.5	255	260.3	261.8
E5288_WYG021502	L8IBK9	Somatostatin OS=Bos mutus OX=72004 GN=E5288_WYG021502 PE=3 SV=1	2	15.41	1352.97	336.433	1.79843e-05	5.16668e-05	4.0215	2.00773	1276.3	1367	1415.6	342.2	352.9	314.2	1276.3	1367	1415.6	342.2	352.9	314.2
M91_00198	L8HUB9	Enoyl-CoA hydratase domain-containing protein 3, mitochondrial (Fragment) OS=Bos mutus OX=72004 GN=M91_00198 PE=4 SV=1	3	11.23	575.267	187.033	2.50758e-05	6.0523e-05	3.07574	1.62094	609.4	553.2	563.2	192.7	187	181.4	609.4	553.2	563.2	192.7	187	181.4
M91_09663	L8HZX3	SH2 domain-containing protein 5 (Fragment) OS=Bos mutus OX=72004 GN=M91_09663 PE=4 SV=1	3	11.3	1235.2	431.5	6.98103e-07	1.7827e-05	2.86257	1.51731	1225.1	1217	1263.5	423.8	435.8	434.9	1225.1	1217	1263.5	423.8	435.8	434.9
M91_21170	L8HT21	Adseverin (Fragment) OS=Bos mutus OX=72004 GN=M91_21170 PE=3 SV=1	4	11.75	512.833	1582.17	0.0308502	0.00772853	0.324134	-1.62534	531.9	502.3	504.3	1219.1	1649.4	1878	531.9	502.3	504.3	1219.1	1649.4	1878
M91_14778	L8IS05	Zinc finger CCCH domain-containing protein 11A OS=Bos mutus OX=72004 GN=M91_14778 PE=4 SV=1	6	16.71	1133.97	2308.83	0.00131595	0.000652462	0.491143	-1.02579	1216	1029.2	1156.7	2579.4	2195.5	2151.6	1216	1029.2	1156.7	2579.4	2195.5	2151.6
E5288_WYG018679	A0A6B0R0R5	Uncharacterized protein OS=Bos mutus OX=72004 GN=E5288_WYG018679 PE=4 SV=1	4	11.47	811.967	1765.6	0.00272696	0.00112171	0.459881	-1.12067	799.6	809.1	827.2	1669.9	1858.3	1768.6	799.6	809.1	827.2	1669.9	1858.3	1768.6
M91_03678	L8IHQ4	General transcription factor IIF subunit 2 (Fragment) OS=Bos mutus OX=72004 GN=M91_03678 PE=3 SV=1	1	13.4	402.233	860.633	8.33466e-05	0.000117701	0.467369	-1.09737	412.8	410.5	383.4	906.9	860	815	412.8	410.5	383.4	906.9	860	815
E5288_WYG020775	A0A6B0R463	LRRCT domain-containing protein OS=Bos mutus OX=72004 GN=E5288_WYG020775 PE=4 SV=1	3	9.84	812.367	373.6	0.000110188	0.000137015	2.17443	1.12064	767	812.4	857.7	397	355.3	368.5	767	812.4	857.7	397	355.3	368.5
E5288_WYG000990	A0A6B0RQX3	Uncharacterized protein OS=Bos mutus OX=72004 GN=E5288_WYG000990 PE=3 SV=1	2	7.6	333.067	56.5667	5.34738e-05	9.26698e-05	5.88804	2.55779	311.2	358.4	329.6	69.5	49.7	50.5	311.2	358.4	329.6	69.5	49.7	50.5
E5288_WYG013511	A0A6B0QSS7	Phosphodiesterase OS=Bos mutus OX=72004 GN=E5288_WYG013511 PE=3 SV=1	5	11.62	601	1308.93	1.08746e-05	4.22862e-05	0.459152	-1.12295	644.4	578.9	579.7	1324.4	1280.2	1322.2	644.4	578.9	579.7	1324.4	1280.2	1322.2
E5288_WYG017680	A0A6B0RSK3	Uncharacterized protein OS=Bos mutus OX=72004 GN=E5288_WYG017680 PE=4 SV=1	3	6.2	533.3	1251.1	0.00155903	0.00073966	0.426265	-1.23018	559.7	491.2	549	1428.7	1126.1	1198.5	559.7	491.2	549	1428.7	1126.1	1198.5
M91_11998	L8II32	Tyrosine-protein kinase (Fragment) OS=Bos mutus OX=72004 GN=M91_11998 PE=3 SV=1	4	10.26	896.3	418.233	1.53158e-05	4.85011e-05	2.14306	1.09967	879.4	927.7	881.8	440	405.1	409.6	879.4	927.7	881.8	440	405.1	409.6
ITPA	L8IMP5	Inosine triphosphate pyrophosphatase OS=Bos mutus OX=72004 GN=ITPA PE=3 SV=1	5	12.62	513.033	1114.7	0.012485	0.00364062	0.460243	-1.11953	513.9	513.7	511.5	1250.4	1050.8	1042.9	513.9	513.7	511.5	1250.4	1050.8	1042.9
E5288_WYG012746	A0A6B0QSR8	PIPK domain-containing protein OS=Bos mutus OX=72004 GN=E5288_WYG012746 PE=4 SV=1	1	10.65	1031.03	454.333	0.00726561	0.00236825	2.26933	1.18227	930.2	1095.4	1067.5	449.1	464.8	449.1	930.2	1095.4	1067.5	449.1	464.8	449.1
E5288_WYG008929	A0A6B0QW65	PKcGMP_CC domain-containing protein OS=Bos mutus OX=72004 GN=E5288_WYG008929 PE=4 SV=1	2	7.27	359.133	1741.1	0.000165527	0.00017191	0.206268	-2.27741	400.3	325.6	351.5	1603.4	1932.3	1687.6	400.3	325.6	351.5	1603.4	1932.3	1687.6
E5288_WYG018760	A0A6B0R217	Fe2OG dioxygenase domain-containing protein OS=Bos mutus OX=72004 GN=E5288_WYG018760 PE=4 SV=1	4	8.95	138.2	294.033	0.000118265	0.000142499	0.470015	-1.08922	150.9	140.2	123.5	296.4	304.4	281.3	150.9	140.2	123.5	296.4	304.4	281.3
E5288_WYG002688	A0A6B0S3K6	Uncharacterized protein OS=Bos mutus OX=72004 GN=E5288_WYG002688 PE=3 SV=1	2	12.62	523.767	256.4	0.000125655	0.000147227	2.04277	1.03053	551.8	493	526.5	267.8	245.3	256.1	551.8	493	526.5	267.8	245.3	256.1
M91_21566	L8IRN3	Brain-enriched guanylate kinase-associated protein (Fragment) OS=Bos mutus OX=72004 GN=M91_21566 PE=4 SV=1	5	11.64	834.2	368.4	0.0001803	0.000180142	2.26439	1.17912	891.1	808.5	803	407.7	355.1	342.4	891.1	808.5	803	407.7	355.1	342.4
M91_01910	L8IST0	C2 calcium-dependent domain-containing protein 4C OS=Bos mutus OX=72004 GN=M91_01910 PE=4 SV=1	3	9.33	943.8	471.6	7.23315e-05	0.000109242	2.00127	1.00092	893.9	954	983.5	485	453.5	476.3	893.9	954	983.5	485	453.5	476.3
M91_21466	L8HZD9	Rap guanine nucleotide exchange factor 3 (Fragment) OS=Bos mutus OX=72004 GN=M91_21466 PE=4 SV=1	3	13.75	776.9	321.667	0.00013606	0.000154216	2.41523	1.27216	760	745.5	825.2	284.1	352.6	328.3	760	745.5	825.2	284.1	352.6	328.3
M91_09453	L8IJB3	Uncharacterized protein OS=Bos mutus OX=72004 GN=M91_09453 PE=4 SV=1	5	11.85	359.4	826.533	0.000850215	0.000482985	0.434828	-1.20148	354.7	334.5	389	924.8	766.8	788	354.7	334.5	389	924.8	766.8	788
E5288_WYG020789	A0A6B0R419	Uncharacterized protein OS=Bos mutus OX=72004 GN=E5288_WYG020789 PE=3 SV=1	2	10.38	456.633	1051.3	0.00149024	0.000715081	0.434351	-1.20307	431.1	463.4	475.4	1197.8	1010	946.1	431.1	463.4	475.4	1197.8	1010	946.1
M91_09889	L8HR76	Regulator of G-protein signaling 8 (Fragment) OS=Bos mutus OX=72004 GN=M91_09889 PE=4 SV=1	4	11.51	509.067	1354.3	0.000190191	0.00018537	0.375889	-1.41162	470.2	479.1	577.9	1453.6	1341.1	1268.2	470.2	479.1	577.9	1453.6	1341.1	1268.2
M91_13719	L8HXZ9	Protein shisa-7 (Fragment) OS=Bos mutus OX=72004 GN=M91_13719 PE=4 SV=1	4	17.12	726.933	150.8	0.0052024	0.00183376	4.82051	2.26919	769.3	642.9	768.6	147.5	154.1	150.8	769.3	642.9	768.6	147.5	154.1	150.8
E5288_WYG006418	L8HMF3	ADP-ribosylation factor-like protein 4C OS=Bos mutus OX=72004 GN=E5288_WYG006418 PE=3 SV=1	3	10.94	1013.5	435.733	5.15241e-05	9.07972e-05	2.32596	1.21783	971.4	1016.7	1052.4	408.9	421.3	477	971.4	1016.7	1052.4	408.9	421.3	477
E5288_WYG019227	A0A6B0S226	Muscarinic acetylcholine receptor OS=Bos mutus OX=72004 GN=E5288_WYG019227 PE=3 SV=1	3	10.02	761.067	109.467	0.00130587	0.000648732	6.9525	2.79753	712.6	780.2	790.4	110	105.6	112.8	712.6	780.2	790.4	110	105.6	112.8
M91_08275	L8IUD2	Copine-7 (Fragment) OS=Bos mutus OX=72004 GN=M91_08275 PE=3 SV=1	3	13.26	726.2	331.767	4.65662e-05	8.60982e-05	2.18889	1.1302	690.8	727.7	760.1	319.8	339.4	336.1	690.8	727.7	760.1	319.8	339.4	336.1
E5288_WYG012491	L8HTI4	CGG triplet repeat-binding protein 1 OS=Bos mutus OX=72004 GN=E5288_WYG012491 PE=4 SV=1	4	9.88	454.433	1002.63	0.000554846	0.000364237	0.45324	-1.14165	474	417.8	471.5	1103.2	971.4	933.3	474	417.8	471.5	1103.2	971.4	933.3
E5288_WYG018729	A0A6B0R1H8	Uncharacterized protein OS=Bos mutus OX=72004 GN=E5288_WYG018729 PE=4 SV=1	1	9.65	838.9	292.567	1.48098e-05	4.78262e-05	2.86738	1.51973	798	859.9	858.8	307	287.1	283.6	798	859.9	858.8	307	287.1	283.6
M91_09097	L8IDC1	Alcohol dehydrogenase E chain (Fragment) OS=Bos mutus OX=72004 GN=M91_09097 PE=3 SV=1	3	10.43	2060.83	676.833	0.0371386	0.00904726	3.04482	1.60636	2570.6	1605.9	2006	729.2	678.7	622.6	2570.6	1605.9	2006	729.2	678.7	622.6
M91_00693	L8IAQ6	Uncharacterized protein (Fragment) OS=Bos mutus OX=72004 GN=M91_00693 PE=4 SV=1	2	9.33	774.233	359.833	2.67575e-06	2.38886e-05	2.15164	1.10544	766.1	765.6	791	346.8	368.9	363.8	766.1	765.6	791	346.8	368.9	363.8
M91_06169	L8IIW0	Transmembrane protein 169 OS=Bos mutus OX=72004 GN=M91_06169 PE=4 SV=1	4	4.79	53.1333	266.433	0.00098598	0.000532907	0.199424	-2.32609	52.8	54.4	52.2	280.4	258.5	260.4	52.8	54.4	52.2	280.4	258.5	260.4
E5288_WYG007093	A0A6B0QPZ9	Down-regulator of transcription 1 OS=Bos mutus OX=72004 GN=E5288_WYG007093 PE=3 SV=1	2	10.7	238.1	495.733	0.000433412	0.000312074	0.480299	-1.058	232.3	232.5	249.5	542.5	470.4	474.3	232.3	232.5	249.5	542.5	470.4	474.3
M91_11954	L8HVF6	Selenoprotein M OS=Bos mutus OX=72004 GN=M91_11954 PE=3 SV=1	2	9.91	170.867	367.9	2.04192e-05	5.40828e-05	0.464438	-1.10644	168.4	174.2	170	383.9	363.8	356	168.4	174.2	170	383.9	363.8	356
M91_15321	L8IAG1	CXXC-type zinc finger protein 5 OS=Bos mutus OX=72004 GN=M91_15321 PE=4 SV=1	3	6.82	272.1	902.767	0.000958211	0.000523078	0.301407	-1.73022	255.8	258.5	302	1044.5	830.7	833.1	255.8	258.5	302	1044.5	830.7	833.1
M91_16455	L8IMP6	Poliovirus receptor-related protein 3 (Fragment) OS=Bos mutus OX=72004 GN=M91_16455 PE=4 SV=1	3	7.65	966.433	440.5	1.78671e-06	2.0791e-05	2.19395	1.13353	963.6	950	985.7	453.4	432	436.1	963.6	950	985.7	453.4	432	436.1
E5288_WYG018189	A0A6B0RCP6	RRM domain-containing protein OS=Bos mutus OX=72004 GN=E5288_WYG018189 PE=4 SV=1	3	9.14	594.667	1282.93	0.00044195	0.000315888	0.463521	-1.10929	573	601.2	609.8	1409.6	1207.3	1231.9	573	601.2	609.8	1409.6	1207.3	1231.9
M91_17837	L8I6V0	AP complex subunit sigma OS=Bos mutus OX=72004 GN=M91_17837 PE=3 SV=1	4	12.32	524.167	1202.7	9.5497e-07	1.82437e-05	0.435825	-1.19818	531.4	523.2	517.9	1188.2	1191.3	1228.6	531.4	523.2	517.9	1188.2	1191.3	1228.6
E5288_WYG022253	A0A6B0S256	Uncharacterized protein OS=Bos mutus OX=72004 GN=E5288_WYG022253 PE=3 SV=1	4	7.24	565.033	212.767	0.00283223	0.00115573	2.65565	1.40906	525.4	576.8	592.9	210.2	218.6	209.5	525.4	576.8	592.9	210.2	218.6	209.5
M91_01454	L8I001	BMERB domain-containing protein OS=Bos mutus OX=72004 GN=M91_01454 PE=4 SV=1	2	7.44	412.133	189.433	4.03138e-05	7.94693e-05	2.17561	1.12142	399.4	433.9	403.1	195	189.3	184	399.4	433.9	403.1	195	189.3	184
E5288_WYG003632	A0A6B0RUE6	Histone acetyltransferase OS=Bos mutus OX=72004 GN=E5288_WYG003632 PE=3 SV=1	5	11.59	426.067	862.633	0.00290761	0.00117977	0.493914	-1.01767	456.2	412.6	409.4	993.1	786.1	808.7	456.2	412.6	409.4	993.1	786.1	808.7
M91_08848	L8I9E8	KH domain-containing, RNA-binding, signal transduction-associated protein 3 (Fragment) OS=Bos mutus OX=72004 GN=M91_08848 PE=3 SV=1	3	12.32	1574.57	618.533	0.00147265	0.00070877	2.54565	1.34803	1496.9	1632.3	1594.5	623.9	624.8	606.9	1496.9	1632.3	1594.5	623.9	624.8	606.9
E5288_WYG011971	A0A6B0QX01	Uncharacterized protein OS=Bos mutus OX=72004 GN=E5288_WYG011971 PE=3 SV=1	4	10.34	757.067	285.167	1.24748e-06	1.91166e-05	2.65482	1.40861	756.9	746.8	767.5	301	274.1	280.4	756.9	746.8	767.5	301	274.1	280.4
E5288_WYG002583	A0A6B0R7B4	Receptor protein-tyrosine kinase OS=Bos mutus OX=72004 GN=E5288_WYG002583 PE=3 SV=1	1	9.38	75.1667	156.033	1.20001e-06	1.89967e-05	0.481735	-1.05369	73.5	77.8	74.2	158	154.3	155.8	73.5	77.8	74.2	158	154.3	155.8
M91_20608	L8I596	Fructose-bisphosphatase (Fragment) OS=Bos mutus OX=72004 GN=M91_20608 PE=3 SV=1	2	7.35	340.533	116.1	2.12675e-05	5.51236e-05	2.9331	1.55243	348.5	327.2	345.9	130.3	109.2	108.8	348.5	327.2	345.9	130.3	109.2	108.8
M91_10112	L8I1K2	Transmembrane protein 132B (Fragment) OS=Bos mutus OX=72004 GN=M91_10112 PE=4 SV=1	2	6.01	654.167	128.5	3.60394e-05	7.45518e-05	5.09079	2.34789	606.2	669.4	686.9	110.5	135.7	139.3	606.2	669.4	686.9	110.5	135.7	139.3
SNRPD1	A0A6B0QTH8	Small nuclear ribonucleoprotein Sm D1 OS=Bos mutus OX=72004 GN=SNRPD1 PE=3 SV=1	4	9.3	656.967	1330.53	0.00901017	0.00279535	0.493762	-1.01811	648.9	668.2	653.8	1461	1280.7	1249.9	648.9	668.2	653.8	1461	1280.7	1249.9
E5288_WYG001660	A0A6B0S7Y7	G_PROTEIN_RECEP_F1_2 domain-containing protein OS=Bos mutus OX=72004 GN=E5288_WYG001660 PE=3 SV=1	3	8.02	1413.93	240.233	0.0402939	0.00971319	5.88567	2.55721	1279.5	1075.9	1886.4	254	240.7	226	1279.5	1075.9	1886.4	254	240.7	226
E5288_WYG011510	L8I651	[Protein ADP-ribosylarginine] hydrolase-like protein 1 OS=Bos mutus OX=72004 GN=E5288_WYG011510 PE=3 SV=1	3	7.85	406.6	1140.37	0.0137245	0.00393636	0.356552	-1.48782	400.1	403.4	416.3	980.9	1157.4	1282.8	400.1	403.4	416.3	980.9	1157.4	1282.8
E5288_WYG020380	A0A6B0RU22	BTB domain-containing protein OS=Bos mutus OX=72004 GN=E5288_WYG020380 PE=4 SV=1	4	9.74	1641.67	484.533	2.32457e-06	2.27268e-05	3.38814	1.76049	1620.7	1695.3	1609	470.7	504.5	478.4	1620.7	1695.3	1609	470.7	504.5	478.4
M91_19493	L8J3J2	Sulfatase-modifying factor 2 (Fragment) OS=Bos mutus OX=72004 GN=M91_19493 PE=3 SV=1	2	7.42	184.067	380.067	2.94998e-05	6.64886e-05	0.484301	-1.04602	193.4	174.3	184.5	382.6	391.5	366.1	193.4	174.3	184.5	382.6	391.5	366.1
E5288_WYG013579	A0A6B0QTZ9	Uncharacterized protein OS=Bos mutus OX=72004 GN=E5288_WYG013579 PE=4 SV=1	1	6.14	262.533	105.233	0.0389728	0.00943607	2.49477	1.31891	286.7	198.3	302.6	110.5	105.2	100	286.7	198.3	302.6	110.5	105.2	100
M91_09047	L8J0D3	FH1/FH2 domain-containing protein 3 (Fragment) OS=Bos mutus OX=72004 GN=M91_09047 PE=4 SV=1	2	7.95	146.133	68.2333	5.12061e-05	9.05091e-05	2.14167	1.09874	148	138.4	152	65.7	69.7	69.3	148	138.4	152	65.7	69.7	69.3
MCM7	L8ISY2	DNA replication licensing factor MCM7 OS=Bos mutus OX=72004 GN=MCM7 PE=3 SV=1	4	7.46	414.433	941.2	0.00126059	0.000631801	0.440324	-1.18336	422.6	382.4	438.3	1066	866	891.6	422.6	382.4	438.3	1066	866	891.6
M91_16683	L8J213	Histone lysine demethylase PHF8 (Fragment) OS=Bos mutus OX=72004 GN=M91_16683 PE=4 SV=1	2	8.26	212.633	485.667	0.000803531	0.000464999	0.437817	-1.1916	227.4	203.3	207.2	542.1	445.8	469.1	227.4	203.3	207.2	542.1	445.8	469.1
E5288_WYG007128	A0A6B0QWC7	Uncharacterized protein OS=Bos mutus OX=72004 GN=E5288_WYG007128 PE=4 SV=1	2	8.54	674.1	177.233	0.000268327	0.000231844	3.80346	1.92731	613.8	660.6	747.9	153.3	191.1	187.3	613.8	660.6	747.9	153.3	191.1	187.3
M91_16258	L8I9V9	Protein shisa-9 (Fragment) OS=Bos mutus OX=72004 GN=M91_16258 PE=4 SV=1	3	10.23	1416.03	594	1.02777e-05	4.13095e-05	2.38389	1.25332	1367	1414.6	1466.5	597.4	605.7	578.9	1367	1414.6	1466.5	597.4	605.7	578.9
E5288_WYG022154	A0A6B0RHN9	Uncharacterized protein OS=Bos mutus OX=72004 GN=E5288_WYG022154 PE=3 SV=1	2	3.71	539.4	1233.2	0.00560587	0.00194107	0.437399	-1.19298	638.2	465.5	514.5	1463	1158	1078.6	638.2	465.5	514.5	1463	1158	1078.6
M91_20499	L8HQL3	Carbonic anhydrase (Fragment) OS=Bos mutus OX=72004 GN=M91_20499 PE=3 SV=1	3	7.22	704.433	1711.87	0.00635781	0.002138	0.4115	-1.28104	703.2	723.3	686.8	1544.5	1772	1819.1	703.2	723.3	686.8	1544.5	1772	1819.1
E5288_WYG008091	A0A6B0RYU6	C1q domain-containing protein OS=Bos mutus OX=72004 GN=E5288_WYG008091 PE=4 SV=1	1	8.98	260.1	62	0.000222884	0.000205343	4.19516	2.06873	229.7	277.3	273.3	68.3	56.5	61.2	229.7	277.3	273.3	68.3	56.5	61.2
M91_20501	L8ICB5	Zinc finger protein ZIC 4 (Fragment) OS=Bos mutus OX=72004 GN=M91_20501 PE=3 SV=1	1	5.23	76.9	265.4	0.0160479	0.00446925	0.289751	-1.78711	81.5	72.5	76.7	315	239.8	241.4	81.5	72.5	76.7	315	239.8	241.4
M91_19918	L8IU17	ADP-ribosylation factor-like protein 10 OS=Bos mutus OX=72004 GN=M91_19918 PE=4 SV=1	1	5.52	469.7	172.967	8.07558e-06	3.74449e-05	2.71555	1.44125	468.2	458.7	482.2	164.7	187.9	166.3	468.2	458.7	482.2	164.7	187.9	166.3
M91_15538	L8IHR8	Uncharacterized protein (Fragment) OS=Bos mutus OX=72004 GN=M91_15538 PE=3 SV=1	3	8.62	289.067	597	7.39333e-05	0.000110455	0.484199	-1.04633	308.2	271.4	287.6	620.9	569.5	600.6	308.2	271.4	287.6	620.9	569.5	600.6
E5288_WYG016437	A0A6B0RCQ6	FH2 domain-containing protein OS=Bos mutus OX=72004 GN=E5288_WYG016437 PE=4 SV=1	3	7.7	247.867	587.433	1.99156e-06	2.14524e-05	0.421949	-1.24486	240	251	252.6	599.6	587.8	574.9	240	251	252.6	599.6	587.8	574.9
LSM8	L8IXF3	U6 snRNA-associated Sm-like protein LSm8 OS=Bos mutus OX=72004 GN=LSM8 PE=3 SV=1	3	10.04	80.1333	192.7	0.020535	0.00548642	0.415845	-1.26588	81.3	80	79.1	225.4	179.3	173.4	81.3	80	79.1	225.4	179.3	173.4
E5288_WYG017063	L8IM13	DNA-directed RNA polymerase II subunit RPB4 OS=Bos mutus OX=72004 GN=E5288_WYG017063 PE=4 SV=1	3	10.17	180.167	389.633	0.000124756	0.000146666	0.462401	-1.11278	171	180.6	188.9	413.8	387.1	368	171	180.6	188.9	413.8	387.1	368
E5288_WYG000493	A0A6B0QQV3	Uncharacterized protein OS=Bos mutus OX=72004 GN=E5288_WYG000493 PE=3 SV=1	3	11.97	877.067	347.1	2.9859e-06	2.47589e-05	2.52684	1.33734	852.5	879.8	898.9	340.1	346.7	354.5	852.5	879.8	898.9	340.1	346.7	354.5
M91_15386	L8IN88	GTP-binding protein REM 2 OS=Bos mutus OX=72004 GN=M91_15386 PE=4 SV=1	3	7.52	437.467	893.333	0.00817178	0.0025888	0.489701	-1.03003	434.1	448.5	429.8	979.5	839.1	861.4	434.1	448.5	429.8	979.5	839.1	861.4
E5288_WYG020630	L8IKQ5	Cyclin-dependent kinase 5 activator OS=Bos mutus OX=72004 GN=E5288_WYG020630 PE=3 SV=1	3	8.87	1412	673.233	4.15961e-05	8.08994e-05	2.09734	1.06856	1337.9	1443	1455.1	688.2	670.9	660.6	1337.9	1443	1455.1	688.2	670.9	660.6
E5288_WYG007600	A0A6B0R9X7	Uncharacterized protein OS=Bos mutus OX=72004 GN=E5288_WYG007600 PE=4 SV=1	3	10.67	663.133	1852.2	5.86506e-06	3.26664e-05	0.358025	-1.48187	684.4	639.7	665.3	1869	1784.7	1902.9	684.4	639.7	665.3	1869	1784.7	1902.9
M91_12326	L8IF61	Oligodendrocytic myelin paranodal and inner loop protein (Fragment) OS=Bos mutus OX=72004 GN=M91_12326 PE=4 SV=1	2	6.72	303.367	70.5333	0.0259517	0.00667149	4.30104	2.10469	345	341.5	223.6	82.4	65.9	63.3	345	341.5	223.6	82.4	65.9	63.3
E5288_WYG013271	A0A6B0S5A9	Uncharacterized protein OS=Bos mutus OX=72004 GN=E5288_WYG013271 PE=3 SV=1	2	7.24	865.167	328.3	3.3541e-05	7.1518e-05	2.63529	1.39796	857.2	825.3	913	329.4	318.3	337.2	857.2	825.3	913	329.4	318.3	337.2
M91_08045	L8IKX5	Lysosomal acid lipase/cholesteryl ester hydrolase (Fragment) OS=Bos mutus OX=72004 GN=M91_08045 PE=4 SV=1	1	6.14	582.233	237.633	0.000992049	0.000535029	2.45013	1.29286	508.7	627.8	610.2	209.7	259.8	243.4	508.7	627.8	610.2	209.7	259.8	243.4
M91_10706	L8HM79	Neuronal acetylcholine receptor subunit alpha-4 OS=Bos mutus OX=72004 GN=M91_10706 PE=3 SV=1	3	8.26	1810.33	461.5	1.23235e-05	4.44121e-05	3.92272	1.97185	1715.8	1857.3	1857.9	423	487.5	474	1715.8	1857.3	1857.9	423	487.5	474
E5288_WYG001639	A0A6B0SC46	Uncharacterized protein OS=Bos mutus OX=72004 GN=E5288_WYG001639 PE=4 SV=1	3	8.32	323.467	860.233	0.000623341	0.000393352	0.376022	-1.41111	329.2	296.2	345	966.4	813.9	800.4	329.2	296.2	345	966.4	813.9	800.4
E5288_WYG022521	A0A6B0RD04	ADP-ribosyl cyclase/cyclic ADP-ribose hydrolase OS=Bos mutus OX=72004 GN=E5288_WYG022521 PE=3 SV=1	2	6.22	300.4	1256.2	0.00016882	0.00017378	0.239134	-2.06411	279.1	297.3	324.8	1336.3	1313.4	1118.9	279.1	297.3	324.8	1336.3	1313.4	1118.9
M91_06663	L8IZW3	Kv channel-interacting protein 2 OS=Bos mutus OX=72004 GN=M91_06663 PE=4 SV=1	2	8.66	1205.23	364.967	3.45955e-05	7.28209e-05	3.30231	1.72348	1135.9	1207.6	1272.2	389.4	358.3	347.2	1135.9	1207.6	1272.2	389.4	358.3	347.2
M91_06960	L8I7B1	Corticosteroid 11-beta-dehydrogenase isozyme 1 OS=Bos mutus OX=72004 GN=M91_06960 PE=4 SV=1	2	5.91	854.5	416.967	2.04095e-05	5.40739e-05	2.04932	1.03515	883.5	852.2	827.8	436.5	407.3	407.1	883.5	852.2	827.8	436.5	407.3	407.1
M91_05318	L8IE29	Methyltransferase-like protein 14 (Fragment) OS=Bos mutus OX=72004 GN=M91_05318 PE=3 SV=1	2	6.42	163.567	499.3	1.27388e-05	4.49652e-05	0.327592	-1.61003	158.8	168.8	163.1	522.7	479.9	495.3	158.8	168.8	163.1	522.7	479.9	495.3
E5288_WYG018721	A0A6B0QZ98	Uncharacterized protein OS=Bos mutus OX=72004 GN=E5288_WYG018721 PE=4 SV=1	2	6.49	331.533	115.433	0.00343454	0.0013421	2.87208	1.52209	264.9	377.6	352.1	101.5	120.9	123.9	264.9	377.6	352.1	101.5	120.9	123.9
E5288_WYG022423	A0A6B0S0E2	Uncharacterized protein OS=Bos mutus OX=72004 GN=E5288_WYG022423 PE=4 SV=1	1	3.67	593.4	294.533	0.000138909	0.000156065	2.01471	1.01057	560.2	591.6	628.4	280.7	302.7	300.2	560.2	591.6	628.4	280.7	302.7	300.2
E5288_WYG002391	A0A6B0R4B8	CRIB domain-containing protein OS=Bos mutus OX=72004 GN=E5288_WYG002391 PE=3 SV=1	1	5.9	275.767	137.767	0.00386599	0.00146696	2.00169	1.00122	314.5	245.1	267.7	154.9	139.7	118.7	314.5	245.1	267.7	154.9	139.7	118.7
E5288_WYG011232	A0A6B0R8F9	Uncharacterized protein OS=Bos mutus OX=72004 GN=E5288_WYG011232 PE=4 SV=1	3	8.7	703.2	224.6	0.00291132	0.00118095	3.1309	1.64658	649.4	721	739.2	221.9	231.2	220.7	649.4	721	739.2	221.9	231.2	220.7
E5288_WYG021653	A0A6B0SD26	PDEase domain-containing protein OS=Bos mutus OX=72004 GN=E5288_WYG021653 PE=4 SV=1	1	6.62	117.667	265.9	0.00153749	0.000731851	0.442522	-1.17618	149.7	98.5	104.8	247.5	266.1	284.1	149.7	98.5	104.8	247.5	266.1	284.1
E5288_WYG013635	A0A6B0QSH9	Uncharacterized protein OS=Bos mutus OX=72004 GN=E5288_WYG013635 PE=4 SV=1	3	8.55	331.667	1045.63	5.67507e-06	3.21644e-05	0.317192	-1.65657	355.8	314	325.2	1034.1	1021	1081.8	355.8	314	325.2	1034.1	1021	1081.8
E5288_WYG019780	A0A6B0RNV6	Uncharacterized protein OS=Bos mutus OX=72004 GN=E5288_WYG019780 PE=4 SV=1	2	6.6	192.633	475.9	0.00704574	0.00231379	0.404777	-1.3048	193.4	189	195.5	523.5	461.2	443	193.4	189	195.5	523.5	461.2	443
M91_19811	L8IN56	Glutamate decarboxylase-like protein 1 (Fragment) OS=Bos mutus OX=72004 GN=M91_19811 PE=3 SV=1	4	7.86	73.5	172.1	0.000104026	0.000132589	0.427077	-1.22743	68.9	76.7	74.9	168.2	183.8	164.3	68.9	76.7	74.9	168.2	183.8	164.3
E5288_WYG008824	A0A6B0RCL9	T-box_assoc domain-containing protein OS=Bos mutus OX=72004 GN=E5288_WYG008824 PE=4 SV=1	4	9.14	1546.97	729.167	1.66518e-05	5.0163e-05	2.12155	1.08512	1529.8	1563.9	1547.2	792.6	704.7	690.2	1529.8	1563.9	1547.2	792.6	704.7	690.2
E5288_WYG001095	A0A6B0RWY6	Voltage-dependent L-type calcium channel subunit alpha OS=Bos mutus OX=72004 GN=E5288_WYG001095 PE=3 SV=1	4	7.51	2000.43	896.4	4.53189e-05	8.48423e-05	2.23163	1.1581	2084.4	1900	2016.9	940.1	872.1	877	2084.4	1900	2016.9	940.1	872.1	877
E5288_WYG001564	A0A6B0RJ46	Uncharacterized protein OS=Bos mutus OX=72004 GN=E5288_WYG001564 PE=4 SV=1	1	4.81	319.7	151.6	0.000142243	0.00015819	2.10884	1.07645	296.4	330.8	331.9	149.9	149.3	155.6	296.4	330.8	331.9	149.9	149.3	155.6
M91_06547	L8HXX9	Proto-oncogene tyrosine-protein kinase receptor Ret OS=Bos mutus OX=72004 GN=M91_06547 PE=3 SV=1	2	6.27	443.233	960.6	0.00237145	0.00100977	0.461413	-1.11587	469.6	399.6	460.5	1101.9	915.8	864.1	469.6	399.6	460.5	1101.9	915.8	864.1
E5288_WYG006162	A0A6B0QY01	Potassium voltage-gated channel subfamily B member 2 OS=Bos mutus OX=72004 GN=E5288_WYG006162 PE=3 SV=1	1	5.09	355	104.3	5.77165e-05	9.68106e-05	3.40364	1.76708	356.4	348.7	359.9	129.4	101	82.5	356.4	348.7	359.9	129.4	101	82.5
E5288_WYG000006	A0A6B0RJC2	Uncharacterized protein OS=Bos mutus OX=72004 GN=E5288_WYG000006 PE=4 SV=1	1	9.9	279.367	616.533	0.000375375	0.000284752	0.453125	-1.14202	267.1	288.9	282.1	662.9	561.2	625.5	267.1	288.9	282.1	662.9	561.2	625.5
M91_14735	L8ITM4	Vasoactive intestinal peptide OS=Bos mutus OX=72004 GN=M91_14735 PE=3 SV=1	2	6.77	287.133	130.233	3.68968e-05	7.55516e-05	2.20476	1.14062	273.4	294.4	293.6	134.7	122.7	133.3	273.4	294.4	293.6	134.7	122.7	133.3
M91_03776	L8IJE9	Cysteine-rich PDZ-binding protein OS=Bos mutus OX=72004 GN=M91_03776 PE=3 SV=1	1	6.72	65.7333	166.767	0.000429972	0.000310522	0.394164	-1.34313	71.2	63.1	62.9	184.8	157.1	158.4	71.2	63.1	62.9	184.8	157.1	158.4
E5288_WYG008823	A0A6B0RKV4	Uncharacterized protein OS=Bos mutus OX=72004 GN=E5288_WYG008823 PE=4 SV=1	4	10.28	1905.87	931.567	1.34017e-05	4.58023e-05	2.04587	1.03272	1943.4	1926.1	1848.1	964.1	945.4	885.2	1943.4	1926.1	1848.1	964.1	945.4	885.2
E5288_WYG021204	A0A6B0RW84	Uncharacterized protein OS=Bos mutus OX=72004 GN=E5288_WYG021204 PE=4 SV=1	3	8.44	618.967	1251.3	0.000461889	0.000324745	0.494659	-1.01549	647.7	597.3	611.9	1134.9	1306.9	1312.1	647.7	597.3	611.9	1134.9	1306.9	1312.1
E5288_WYG015425	A0A6B0SA66	Uncharacterized protein OS=Bos mutus OX=72004 GN=E5288_WYG015425 PE=3 SV=1	2	6.99	1105.27	497.733	1.09912e-05	4.24697e-05	2.2206	1.15095	1091.7	1089.8	1134.3	531.5	485	476.7	1091.7	1089.8	1134.3	531.5	485	476.7
E5288_WYG019109	L8I3X8	Protein DGCR14 OS=Bos mutus OX=72004 GN=E5288_WYG019109 PE=3 SV=1	2	4.77	103.233	260.333	7.08963e-06	3.55273e-05	0.396543	-1.33445	107.1	98.3	104.3	268.9	258.4	253.7	107.1	98.3	104.3	268.9	258.4	253.7
E5288_WYG013625	A0A6B0QSS3	Uncharacterized protein OS=Bos mutus OX=72004 GN=E5288_WYG013625 PE=4 SV=1	4	4.96	432.667	134.033	9.20981e-06	3.93877e-05	3.22805	1.69066	449.8	427.7	420.5	137	142.2	122.9	449.8	427.7	420.5	137	142.2	122.9
M91_02626	L8J2C6	Protein BHLHb9 (Fragment) OS=Bos mutus OX=72004 GN=M91_02626 PE=3 SV=1	3	5.96	755.567	347.767	0.000108346	0.000135714	2.17263	1.11944	738.5	721.6	806.6	336.9	359.3	347.1	738.5	721.6	806.6	336.9	359.3	347.1
M91_10035	L8IW45	U6 small nuclear RNA (adenine-(43)-N(6))-methyltransferase OS=Bos mutus OX=72004 GN=M91_10035 PE=3 SV=1	2	6.08	208.633	467.4	0.00412138	0.00153752	0.44637	-1.16369	207.1	211.1	207.7	501.3	448.3	452.6	207.1	211.1	207.7	501.3	448.3	452.6
E5288_WYG019093	A0A6B0S518	Glutathione transferase OS=Bos mutus OX=72004 GN=E5288_WYG019093 PE=3 SV=1	2	5.89	438.4	124.733	0.000353896	0.000274949	3.5147	1.8134	492.5	411.2	411.5	136.3	124.5	113.4	492.5	411.2	411.5	136.3	124.5	113.4
E5288_WYG001975	A0A6B0RJK4	Apolipoprotein C-III OS=Bos mutus OX=72004 GN=E5288_WYG001975 PE=3 SV=1	1	8.23	216	701.9	0.00333316	0.00131169	0.307736	-1.70023	224	188.8	235.2	836.7	696.9	572.1	224	188.8	235.2	836.7	696.9	572.1
M91_13570	L8IB85	Ectoderm-neural cortex protein 1 OS=Bos mutus OX=72004 GN=M91_13570 PE=4 SV=1	2	9.9	1348.23	639.133	3.13849e-06	2.51431e-05	2.10947	1.07688	1375.9	1314.7	1354.1	652	630	635.4	1375.9	1314.7	1354.1	652	630	635.4
M91_08024	L8HYM3	Ectoderm-neural cortex protein 2 (Fragment) OS=Bos mutus OX=72004 GN=M91_08024 PE=4 SV=1	3	9.35	694.733	338.6	0.00434203	0.00160059	2.05178	1.03688	717.8	682	684.4	454.7	307.5	253.6	717.8	682	684.4	454.7	307.5	253.6
E5288_WYG009719	A0A6B0R0A1	Uncharacterized protein OS=Bos mutus OX=72004 GN=E5288_WYG009719 PE=3 SV=1	2	5.32	118.5	275.1	7.49826e-05	0.000111236	0.430752	-1.21507	123	126.1	106.4	287.9	263.4	274	123	126.1	106.4	287.9	263.4	274
E5288_WYG001309	A0A6B0R8J2	Uncharacterized protein OS=Bos mutus OX=72004 GN=E5288_WYG001309 PE=3 SV=1	3	7	1244.07	550.3	0.000620326	0.000392074	2.26071	1.17677	1147.5	1367.1	1217.6	505.9	538.8	606.2	1147.5	1367.1	1217.6	505.9	538.8	606.2
E5288_WYG020004	A0A6B0RG17	RabBD domain-containing protein OS=Bos mutus OX=72004 GN=E5288_WYG020004 PE=4 SV=1	2	5.17	689.433	308.767	0.00198707	0.000887118	2.23286	1.15889	673.8	612.4	782.1	339.9	275.6	310.8	673.8	612.4	782.1	339.9	275.6	310.8
E5288_WYG003558	A0A6B0RT91	Alkylated DNA repair protein alkB homolog 5 OS=Bos mutus OX=72004 GN=E5288_WYG003558 PE=3 SV=1	3	6.33	481.8	1059.33	6.26048e-05	0.000101264	0.454814	-1.13665	461.6	474.9	508.9	1118.9	1026.2	1032.9	461.6	474.9	508.9	1118.9	1026.2	1032.9
ELOVL2	A0A6B0RRK3	Elongation of very long chain fatty acids protein 2 OS=Bos mutus OX=72004 GN=ELOVL2 PE=3 SV=1	3	5.09	134.933	276.033	0.00242947	0.00102839	0.48883	-1.0326	141.7	134.8	128.3	315.3	265.7	247.1	141.7	134.8	128.3	315.3	265.7	247.1
E5288_WYG010435	A0A6B0S274	Uncharacterized protein OS=Bos mutus OX=72004 GN=E5288_WYG010435 PE=3 SV=1	1	3.6	318.467	150.3	1.21417e-05	4.41626e-05	2.11887	1.0833	318.3	309.8	327.3	142.9	152.1	155.9	318.3	309.8	327.3	142.9	152.1	155.9
E5288_WYG009633	A0A6B0R0P3	Uncharacterized protein OS=Bos mutus OX=72004 GN=E5288_WYG009633 PE=3 SV=1	1	3.8	125.5	731.733	0.00281645	0.00115066	0.171511	-2.54363	115.2	131.1	130.2	798.6	716.6	680	115.2	131.1	130.2	798.6	716.6	680
E5288_WYG011931	A0A6B0R158	Uncharacterized protein OS=Bos mutus OX=72004 GN=E5288_WYG011931 PE=3 SV=1	1	5.91	372.667	1124.93	9.62201e-05	0.000127237	0.331279	-1.59388	390.4	383.3	344.3	1206.9	1119.1	1048.8	390.4	383.3	344.3	1206.9	1119.1	1048.8
E5288_WYG013674	A0A6B0QQ30	Uncharacterized protein OS=Bos mutus OX=72004 GN=E5288_WYG013674 PE=3 SV=1	2	6.03	1244.23	328.033	5.48063e-07	1.74998e-05	3.79301	1.92334	1267.3	1232.6	1232.8	316.1	350	318	1267.3	1232.6	1232.8	316.1	350	318
M91_06551	M0QSS3	ATP-sensitive inward rectifier potassium channel 12 OS=Bos mutus OX=72004 GN=M91_06551 PE=3 SV=1	2	6.05	106.767	222.6	0.000779534	0.000456023	0.479635	-1.05999	94	120.8	105.5	222	205.7	240.1	94	120.8	105.5	222	205.7	240.1
E5288_WYG010250	A0A6B0R980	AIF-MLS domain-containing protein OS=Bos mutus OX=72004 GN=E5288_WYG010250 PE=4 SV=1	2	4.93	300.8	722.767	0.00242611	0.00102732	0.416179	-1.26473	293.9	303.1	305.4	681.4	726.5	760.4	293.9	303.1	305.4	681.4	726.5	760.4
E5288_WYG014612	A0A6B0R1J1	Transmembrane protein 208 OS=Bos mutus OX=72004 GN=E5288_WYG014612 PE=3 SV=1	1	0	1139.3	555.7	0.000784418	0.000457841	2.05021	1.03577	1144.1	1033.8	1240	559.6	592.3	515.2	1144.1	1033.8	1240	559.6	592.3	515.2
E5288_WYG012632	A0A6B0QW93	Uncharacterized protein OS=Bos mutus OX=72004 GN=E5288_WYG012632 PE=4 SV=1	1	5.24	751	231.333	0.000847606	0.000481997	3.2464	1.69884	768.6	644.7	839.7	211.9	242.9	239.2	768.6	644.7	839.7	211.9	242.9	239.2
E5288_WYG001593	A0A6B0RAT6	Tubulin_C domain-containing protein OS=Bos mutus OX=72004 GN=E5288_WYG001593 PE=3 SV=1	2	10.08	1569.63	712.2	0.00361002	0.00139377	2.20392	1.14007	1471.6	1810.3	1427	584.3	724.4	827.9	1471.6	1810.3	1427	584.3	724.4	827.9
E5288_WYG014078	A0A6B0RIH4	Uncharacterized protein OS=Bos mutus OX=72004 GN=E5288_WYG014078 PE=3 SV=1	1	6.84	269.7	551.167	0.00118905	0.000605005	0.489326	-1.03113	296.2	249.7	263.2	613.3	526.6	513.6	296.2	249.7	263.2	613.3	526.6	513.6
M91_07058	L8IBD3	Transmembrane protein 179 OS=Bos mutus OX=72004 GN=M91_07058 PE=4 SV=1	2	6.41	435.3	167.633	0.00298423	0.00120393	2.59674	1.3767	359.1	485.2	461.6	139.5	172.3	191.1	359.1	485.2	461.6	139.5	172.3	191.1
M91_00375	L8IQ06	Small integral membrane protein 12 OS=Bos mutus OX=72004 GN=M91_00375 PE=3 SV=1	2	7.03	182.467	413.9	0.00370591	0.00142149	0.440847	-1.18165	179.9	198.5	169	341.2	437.4	463.1	179.9	198.5	169	341.2	437.4	463.1
E5288_WYG004383	L8I8F0	MORN repeat-containing protein 4 OS=Bos mutus OX=72004 GN=E5288_WYG004383 PE=4 SV=1	2	6.03	1310.5	547.5	0.000104954	0.000133269	2.39361	1.25919	1347.1	1232.7	1351.7	589.3	566	487.2	1347.1	1232.7	1351.7	589.3	566	487.2
E5288_WYG021718	A0A6B0RQK2	LisH domain-containing protein OS=Bos mutus OX=72004 GN=E5288_WYG021718 PE=4 SV=1	1	3.77	61.8333	129.233	0.000102543	0.000131491	0.478463	-1.06352	61.7	58.6	65.2	127.6	123.4	136.7	61.7	58.6	65.2	127.6	123.4	136.7
E5288_WYG016775	A0A6B0R3B9	Uncharacterized protein OS=Bos mutus OX=72004 GN=E5288_WYG016775 PE=4 SV=1	2	6.15	426.633	201.333	1.82842e-05	5.19863e-05	2.11904	1.08341	413.5	437.6	428.8	213.1	199.3	191.6	413.5	437.6	428.8	213.1	199.3	191.6
E5288_WYG009729	A0A6B0QXV1	Uncharacterized protein OS=Bos mutus OX=72004 GN=E5288_WYG009729 PE=3 SV=1	2	5.85	233.867	503.567	7.16113e-06	3.56767e-05	0.46442	-1.1065	227.4	233.1	241.1	519.3	493.2	498.2	227.4	233.1	241.1	519.3	493.2	498.2
E5288_WYG020797	A0A6B0R3C6	Uncharacterized protein OS=Bos mutus OX=72004 GN=E5288_WYG020797 PE=4 SV=1	1	3.38	542.867	240.5	0.000460485	0.000324106	2.25724	1.17456	596.2	501.6	530.8	235.3	253.5	232.7	596.2	501.6	530.8	235.3	253.5	232.7
E5288_WYG014581	A0A6B0R2G8	THAP-type domain-containing protein OS=Bos mutus OX=72004 GN=E5288_WYG014581 PE=4 SV=1	2	3.56	178.833	497.367	0.00512142	0.00181269	0.35956	-1.47569	184.4	171.4	180.7	546.9	470.5	474.7	184.4	171.4	180.7	546.9	470.5	474.7
E5288_WYG017326	A0A6B0RM50	Uncharacterized protein OS=Bos mutus OX=72004 GN=E5288_WYG017326 PE=4 SV=1	1	3.32	502.333	141.233	3.9284e-05	7.82924e-05	3.55676	1.83056	470.7	505	531.3	138.4	151.6	133.7	470.7	505	531.3	138.4	151.6	133.7
M91_01652	L8J2K6	V-set and transmembrane domain-containing protein 2A OS=Bos mutus OX=72004 GN=M91_01652 PE=4 SV=1	2	6.43	349.7	153.067	6.70943e-05	0.000105082	2.28463	1.19196	345.7	333.4	370	156.6	157.3	145.3	345.7	333.4	370	156.6	157.3	145.3
M91_15422	L8I5F0	mRNA-decapping enzyme 2 (Fragment) OS=Bos mutus OX=72004 GN=M91_15422 PE=3 SV=1	3	6.73	70.2	168.6	4.56825e-06	2.90937e-05	0.41637	-1.26406	68.4	70.5	71.7	173.5	164	168.3	68.4	70.5	71.7	173.5	164	168.3
M91_20229	L8I9C2	Cyclin-L1 OS=Bos mutus OX=72004 GN=M91_20229 PE=3 SV=1	2	2.85	81.3	181.133	0.000194955	0.00018788	0.448841	-1.15572	73.4	87.6	82.9	193.6	172.7	177.1	73.4	87.6	82.9	193.6	172.7	177.1
M91_03908	L8HR69	PHD finger protein 10 (Fragment) OS=Bos mutus OX=72004 GN=M91_03908 PE=3 SV=1	2	5.58	332.867	694.333	1.84868e-05	5.21983e-05	0.479405	-1.06068	320.9	343.1	334.6	721.8	679.7	681.5	320.9	343.1	334.6	721.8	679.7	681.5
M91_19195	L8IFP3	Zinc finger protein 385D (Fragment) OS=Bos mutus OX=72004 GN=M91_19195 PE=4 SV=1	2	6.95	189.133	511.267	0.00170776	0.000792905	0.369931	-1.43467	187.7	190.8	188.9	538.4	499.3	496.1	187.7	190.8	188.9	538.4	499.3	496.1
M91_01468	L8IUE1	Mitochondrial sodium/hydrogen exchanger NHA2 OS=Bos mutus OX=72004 GN=M91_01468 PE=4 SV=1	1	4.54	658.867	256.033	0.0453679	0.0107553	2.57336	1.36365	650.7	509.1	816.8	259.9	253.6	254.6	650.7	509.1	816.8	259.9	253.6	254.6
E5288_WYG016584	A0A6B0S8C8	Uncharacterized protein OS=Bos mutus OX=72004 GN=E5288_WYG016584 PE=4 SV=1	3	6.58	428.4	944.8	0.00151869	0.000725212	0.453429	-1.14105	511.1	384.1	390	1049.9	896.1	888.4	511.1	384.1	390	1049.9	896.1	888.4
E5288_WYG013984	A0A6B0RPI5	Protein kinase domain-containing protein OS=Bos mutus OX=72004 GN=E5288_WYG013984 PE=4 SV=1	2	3.8	113.267	435.1	9.70433e-07	1.82857e-05	0.260323	-1.94162	113	107.1	119.7	426.4	444.8	434.1	113	107.1	119.7	426.4	444.8	434.1
M91_16343	L8J4F5	Protein pellino-like protein 2 (Fragment) OS=Bos mutus OX=72004 GN=M91_16343 PE=3 SV=1	2	5.43	118.733	306.867	3.80413e-05	7.6855e-05	0.386922	-1.36989	127.8	118.3	110.1	318.3	291.5	310.8	127.8	118.3	110.1	318.3	291.5	310.8
E5288_WYG009636	A0A6B0R0M3	Uncharacterized protein OS=Bos mutus OX=72004 GN=E5288_WYG009636 PE=3 SV=1	1	11.39	817.967	2250.93	0.0182478	0.00497172	0.36339	-1.46041	864.5	781.7	807.7	2655.6	2027.5	2069.7	864.5	781.7	807.7	2655.6	2027.5	2069.7
E5288_WYG008940	A0A6B0QUJ3	LITAF domain-containing protein OS=Bos mutus OX=72004 GN=E5288_WYG008940 PE=3 SV=1	2	8.64	309.267	126.133	0.00912661	0.00282336	2.4519	1.2939	302.2	282	343.6	128.6	122.6	127.2	302.2	282	343.6	128.6	122.6	127.2
M91_14978	L8IKQ0	DNA-binding protein SATB OS=Bos mutus OX=72004 GN=M91_14978 PE=3 SV=1	3	7.11	1253.37	498.733	2.40956e-06	2.30278e-05	2.5131	1.32947	1218.7	1269.5	1271.9	509.2	483.5	503.5	1218.7	1269.5	1271.9	509.2	483.5	503.5
M91_14553	L8HLN2	Ig-like domain-containing protein (Fragment) OS=Bos mutus OX=72004 GN=M91_14553 PE=4 SV=1	1	5.16	168.733	389.433	0.00555917	0.00192874	0.433279	-1.20663	182.8	162.4	161	462.4	381.3	324.6	182.8	162.4	161	462.4	381.3	324.6
ADI1	A0A6B0RMG1	1,2-dihydroxy-3-keto-5-methylthiopentene dioxygenase OS=Bos mutus OX=72004 GN=ADI1 PE=3 SV=1	1	7.69	113.333	232.433	0.00157221	0.000744473	0.487595	-1.03624	122.3	107.5	110.2	262.1	220	215.2	122.3	107.5	110.2	262.1	220	215.2
E5288_WYG020691	A0A6B0R3G2	Uncharacterized protein OS=Bos mutus OX=72004 GN=E5288_WYG020691 PE=3 SV=1	3	4.69	1334.63	644.8	0.015208	0.00427781	2.06984	1.04952	1554.9	1439.7	1009.3	706.7	637.5	590.2	1554.9	1439.7	1009.3	706.7	637.5	590.2
E5288_WYG012053	A0A6B0R1W0	Bromo domain-containing protein OS=Bos mutus OX=72004 GN=E5288_WYG012053 PE=4 SV=1	2	5.24	188.033	469.133	0.0141946	0.004046	0.40081	-1.31901	184	183.7	196.4	538.2	445	424.2	184	183.7	196.4	538.2	445	424.2
E5288_WYG006787	L8HYZ3	Delta(24)-sterol reductase OS=Bos mutus OX=72004 GN=E5288_WYG006787 PE=4 SV=1	2	4.82	516.933	252.767	1.1962e-05	4.39113e-05	2.0451	1.03217	522.4	516.1	512.3	258.1	265.9	234.3	522.4	516.1	512.3	258.1	265.9	234.3
M91_07649	L8HZS9	Muscarinic acetylcholine receptor OS=Bos mutus OX=72004 GN=M91_07649 PE=3 SV=1	2	5.47	1026.97	144.733	0.00107409	0.000563798	7.09558	2.82692	992.9	995.7	1092.3	137	154.7	142.5	992.9	995.7	1092.3	137	154.7	142.5
E5288_WYG005905	A0A6B0QUM9	Uncharacterized protein OS=Bos mutus OX=72004 GN=E5288_WYG005905 PE=4 SV=1	2	5.12	272	696.133	3.09923e-06	2.50468e-05	0.39073	-1.35576	277.7	266.9	271.4	710.7	674.7	703	277.7	266.9	271.4	710.7	674.7	703
M91_00789	L8IS51	Leucine-rich repeat transmembrane neuronal protein 1 OS=Bos mutus OX=72004 GN=M91_00789 PE=4 SV=1	3	4.25	817.867	234.767	0.00264745	0.00109725	3.48374	1.80064	764.6	810.8	878.2	228	231.6	244.7	764.6	810.8	878.2	228	231.6	244.7
E5288_WYG019368	L8HR98	Beta-2 adrenergic receptor OS=Bos mutus OX=72004 GN=E5288_WYG019368 PE=3 SV=1	2	6	180.333	1523.53	3.24178e-08	7.42009e-06	0.118365	-3.07868	167.5	188.7	184.8	1539.9	1523.7	1507	167.5	188.7	184.8	1539.9	1523.7	1507
E5288_WYG011958	A0A6B0QX14	Uncharacterized protein OS=Bos mutus OX=72004 GN=E5288_WYG011958 PE=4 SV=1	2	3.94	22.7	74.5	0.000117275	0.000141845	0.304698	-1.71455	21.4	22	24.7	70.6	71.8	81.1	21.4	22	24.7	70.6	71.8	81.1
M91_05169	L8IJ58	PWWP domain-containing protein 2A (Fragment) OS=Bos mutus OX=72004 GN=M91_05169 PE=4 SV=1	2	5.62	197.833	480.8	0.000124737	0.000146654	0.411467	-1.28115	221	193.6	178.9	509.5	472.6	460.3	221	193.6	178.9	509.5	472.6	460.3
M91_06420	L8IBT5	Serine/threonine-protein kinase 32A (Fragment) OS=Bos mutus OX=72004 GN=M91_06420 PE=3 SV=1	2	4.47	79.2	414.9	0.00233115	0.000996713	0.190889	-2.38919	76.4	77.7	83.5	388.4	447.5	408.8	76.4	77.7	83.5	388.4	447.5	408.8
E5288_WYG005900	A0A6B0QXK1	Uncharacterized protein OS=Bos mutus OX=72004 GN=E5288_WYG005900 PE=3 SV=1	2	6.02	374.1	1140.33	0.0080246	0.00255163	0.328062	-1.60796	388.8	370.4	363.1	1277.5	1106.5	1037	388.8	370.4	363.1	1277.5	1106.5	1037
E5288_WYG004177	A0A6B0R794	MYT1 domain-containing protein OS=Bos mutus OX=72004 GN=E5288_WYG004177 PE=3 SV=1	1	2.89	71.4333	226.067	0.0112008	0.00333026	0.315983	-1.66208	69.8	76.1	68.4	260.7	207.4	210.1	69.8	76.1	68.4	260.7	207.4	210.1
M91_18163	L8IGD6	TMEM132D_N domain-containing protein OS=Bos mutus OX=72004 GN=M91_18163 PE=4 SV=1	3	6.67	758.4	166.167	0.00209912	0.000923165	4.56409	2.19033	788.7	783.3	703.2	162.7	167.9	167.9	788.7	783.3	703.2	162.7	167.9	167.9
M91_13370	L8HUZ6	Sulfotransferase OS=Bos mutus OX=72004 GN=M91_13370 PE=3 SV=1	2	2.62	322.167	126.733	6.05094e-05	9.93943e-05	2.54208	1.34601	337.1	304.4	325	137.9	120.2	122.1	337.1	304.4	325	137.9	120.2	122.1
M91_15970	L8IM02	Menin (Fragment) OS=Bos mutus OX=72004 GN=M91_15970 PE=4 SV=1	2	4.47	288.467	583.933	0.000535591	0.000356492	0.494006	-1.0174	296.7	264.2	304.5	636.8	558.8	556.2	296.7	264.2	304.5	636.8	558.8	556.2
M91_10168	L8IEG0	RNA helicase (Fragment) OS=Bos mutus OX=72004 GN=M91_10168 PE=3 SV=1	1	2.98	131.567	274.133	0.0495809	0.0116119	0.479937	-1.05908	158.2	118.1	118.4	373	225.3	224.1	158.2	118.1	118.4	373	225.3	224.1
E5288_WYG018141	L8IT60	Potassium voltage-gated channel subfamily F member 1 OS=Bos mutus OX=72004 GN=E5288_WYG018141 PE=4 SV=1	1	2.92	338.767	132	2.0428e-06	2.16274e-05	2.56641	1.35975	329.7	345.1	341.5	134.7	132.8	128.5	329.7	345.1	341.5	134.7	132.8	128.5
E5288_WYG000447	A0A6B0QTZ6	NCKAP5 domain-containing protein OS=Bos mutus OX=72004 GN=E5288_WYG000447 PE=4 SV=1	1	3.87	399.8	174.333	0.000101528	0.000130825	2.29331	1.19743	393.5	426.6	379.3	181.3	167.6	174.1	393.5	426.6	379.3	181.3	167.6	174.1
E5288_WYG001126	L8HXH2	Essential MCU regulator, mitochondrial OS=Bos mutus OX=72004 GN=E5288_WYG001126 PE=3 SV=1	2	4.72	314.6	670.467	9.33238e-07	1.81827e-05	0.469225	-1.09165	303.1	314.7	326	670.5	666.1	674.8	303.1	314.7	326	670.5	666.1	674.8
E5288_WYG000523	A0A6B0QRP3	Protein Wnt OS=Bos mutus OX=72004 GN=E5288_WYG000523 PE=3 SV=1	2	2.56	506.167	213.867	1.98174e-05	5.35214e-05	2.36674	1.2429	501	526.1	491.4	199.9	219.7	222	501	526.1	491.4	199.9	219.7	222
E5288_WYG015504	A0A6B0RMN2	MI domain-containing protein OS=Bos mutus OX=72004 GN=E5288_WYG015504 PE=4 SV=1	2	3.44	150.733	400.033	0.000161655	0.000169756	0.376802	-1.40812	157	147.8	147.4	434.9	376	389.2	157	147.8	147.4	434.9	376	389.2
E5288_WYG003080	L8I5K0	Bromodomain-containing protein 7 OS=Bos mutus OX=72004 GN=E5288_WYG003080 PE=4 SV=1	1	2.93	73.4	208	0.0101246	0.00306653	0.352885	-1.50273	85.7	67.6	66.9	265.1	184.3	174.6	85.7	67.6	66.9	265.1	184.3	174.6
ELOVL5	A0A6B0SCV1	Elongation of very long chain fatty acids protein 5 OS=Bos mutus OX=72004 GN=ELOVL5 PE=3 SV=1	1	3.42	192.833	389.433	3.21195e-06	2.53189e-05	0.495164	-1.01402	201.9	187.6	189	394.9	386	387.4	201.9	187.6	189	394.9	386	387.4
E5288_WYG001268	A0A6B0R724	Origin recognition complex subunit 4 OS=Bos mutus OX=72004 GN=E5288_WYG001268 PE=3 SV=1	1	3.53	246.267	525.633	0.000121357	0.00014451	0.468514	-1.09384	257.7	237.2	243.9	555.8	527.2	493.9	257.7	237.2	243.9	555.8	527.2	493.9
M91_12088	L8ISB0	GA-binding protein subunit beta-1 OS=Bos mutus OX=72004 GN=M91_12088 PE=4 SV=1	2	4.63	546.3	1125.87	0.00616073	0.00208616	0.485226	-1.04327	632.6	459.6	546.7	1317.2	1064.5	995.9	632.6	459.6	546.7	1317.2	1064.5	995.9
M91_14997	L8IWA9	Protein fucU-like protein (Fragment) OS=Bos mutus OX=72004 GN=M91_14997 PE=4 SV=1	1	2.8	354.9	127.167	0.0212581	0.00564691	2.79083	1.48069	377.7	287	400	134.5	123.9	123.1	377.7	287	400	134.5	123.9	123.1
E5288_WYG007763	A0A6B0RB61	Uncharacterized protein OS=Bos mutus OX=72004 GN=E5288_WYG007763 PE=4 SV=1	1	5.81	217	460.5	0.0276323	0.00703932	0.471227	-1.08551	215.9	216.5	218.6	543	424.7	413.8	215.9	216.5	218.6	543	424.7	413.8
M91_13254	L8HVI0	Connective tissue growth factor (Fragment) OS=Bos mutus OX=72004 GN=M91_13254 PE=4 SV=1	1	2.95	239.533	96.5333	1.99673e-05	5.36634e-05	2.48135	1.31113	247.4	228	243.2	99.5	93.7	96.4	247.4	228	243.2	99.5	93.7	96.4
E5288_WYG001478	A0A6B0QZF4	Uncharacterized protein OS=Bos mutus OX=72004 GN=E5288_WYG001478 PE=3 SV=1	1	4.55	151	407.167	0.000484235	0.000334742	0.370856	-1.43107	159	142.4	151.6	454.6	391.6	375.3	159	142.4	151.6	454.6	391.6	375.3
E5288_WYG009918	A0A6B0SB14	Uncharacterized protein OS=Bos mutus OX=72004 GN=E5288_WYG009918 PE=3 SV=1	1	3.59	684	317.067	8.02305e-07	1.79866e-05	2.15728	1.10921	681.2	684	686.8	330.3	313.4	307.5	681.2	684	686.8	330.3	313.4	307.5
E5288_WYG007335	A0A6B0S012	IGv domain-containing protein OS=Bos mutus OX=72004 GN=E5288_WYG007335 PE=4 SV=1	1	3.23	100.333	29.8333	0.00908292	0.00281287	3.36313	1.7498	72	121	108	29.5	34.6	25.4	72	121	108	29.5	34.6	25.4
M91_01769	L8HRP9	Ig kappa chain V-II region RPMI 6410 (Fragment) OS=Bos mutus OX=72004 GN=M91_01769 PE=4 SV=1	1	2.71	255.7	606.533	0.00313035	0.00124964	0.421576	-1.24613	257.3	231.8	278	701.9	600.9	516.8	257.3	231.8	278	701.9	600.9	516.8
E5288_WYG018480	A0A6B0RVU0	Uncharacterized protein OS=Bos mutus OX=72004 GN=E5288_WYG018480 PE=4 SV=1	1	3.33	530.267	68.9667	1.22352e-05	4.42914e-05	7.68874	2.94275	549.7	495.9	545.2	74.6	67.3	65	549.7	495.9	545.2	74.6	67.3	65
M91_06154	L8I153	4-hydroxyphenylpyruvate dioxygenase (Fragment) OS=Bos mutus OX=72004 GN=M91_06154 PE=3 SV=1	1	2.49	376.933	143.333	0.0143347	0.00407841	2.62977	1.39494	479.1	290.4	361.3	127.4	167.4	135.2	479.1	290.4	361.3	127.4	167.4	135.2
E5288_WYG005222	A0A6B0SBK0	Ig-like domain-containing protein OS=Bos mutus OX=72004 GN=E5288_WYG005222 PE=3 SV=1	1	3.63	74.9333	296.2	6.61595e-06	3.44914e-05	0.252982	-1.98289	79.9	69.2	75.7	309.1	288.8	290.7	79.9	69.2	75.7	309.1	288.8	290.7
E5288_WYG019509	A0A6B0RU70	Protein YIPF OS=Bos mutus OX=72004 GN=E5288_WYG019509 PE=3 SV=1	1	3.31	161.7	377.867	0.00731431	0.00238021	0.427929	-1.22456	201.6	140.5	143	373.7	383.9	376	201.6	140.5	143	373.7	383.9	376
E5288_WYG001851	A0A6B0RU09	Alpha-1A adrenergic receptor OS=Bos mutus OX=72004 GN=E5288_WYG001851 PE=3 SV=1	1	1.95	172.867	69.9333	0.011298	0.00335364	2.47188	1.30561	152.2	192.1	174.3	72.8	67.7	69.3	152.2	192.1	174.3	72.8	67.7	69.3
E5288_WYG005266	A0A6B0SBW5	MHC class I region proline-rich protein CAT56 OS=Bos mutus OX=72004 GN=E5288_WYG005266 PE=4 SV=1	1	6.77	422.2	903	0.000499485	0.000341374	0.467553	-1.0968	378.5	428.5	459.6	982.7	872.5	853.8	378.5	428.5	459.6	982.7	872.5	853.8
M91_16095	L8IUY9	Male-specific lethal 3-like protein (Fragment) OS=Bos mutus OX=72004 GN=M91_16095 PE=4 SV=1	2	5.32	124.633	249.4	0.00102537	0.00054652	0.499733	-1.00077	126.6	115.5	131.8	276.7	232.6	238.9	126.6	115.5	131.8	276.7	232.6	238.9
M91_02232	L8IQT7	Centromere protein C 1 (Fragment) OS=Bos mutus OX=72004 GN=M91_02232 PE=3 SV=1	2	4.44	678.667	1855.6	0.0026481	0.00109745	0.36574	-1.45111	734.5	632	669.5	2203.5	1700.9	1662.4	734.5	632	669.5	2203.5	1700.9	1662.4
E5288_WYG000987	A0A6B0RZA2	Uncharacterized protein OS=Bos mutus OX=72004 GN=E5288_WYG000987 PE=4 SV=1	1	2.02	316.267	119.633	0.00371681	0.00142462	2.64363	1.40252	300.4	307.5	340.9	122	117.7	119.2	300.4	307.5	340.9	122	117.7	119.2
M91_19316	L8HQF9	Transcriptional repressor p66-alpha (Fragment) OS=Bos mutus OX=72004 GN=M91_19316 PE=4 SV=1	2	4.65	355.8	800.6	0.00066948	0.000412749	0.444417	-1.17002	412.4	320.2	334.8	872.8	776	753	412.4	320.2	334.8	872.8	776	753
M91_12753	L8IY12	Uncharacterized protein (Fragment) OS=Bos mutus OX=72004 GN=M91_12753 PE=4 SV=1	1	3.32	1948.13	597.967	0.000532435	0.000355202	3.25793	1.70396	2152.5	1986.3	1705.6	574.6	567.8	651.5	2152.5	1986.3	1705.6	574.6	567.8	651.5
E5288_WYG018441	A0A6B0S6H2	Uncharacterized protein OS=Bos mutus OX=72004 GN=E5288_WYG018441 PE=3 SV=1	1	3.23	325.4	111.867	0.000161988	0.000169943	2.90882	1.54043	354.9	303.9	317.4	108.4	109.6	117.6	354.9	303.9	317.4	108.4	109.6	117.6
E5288_WYG015022	A0A6B0S512	Uncharacterized protein OS=Bos mutus OX=72004 GN=E5288_WYG015022 PE=3 SV=1	1	2.95	639.733	184	5.16307e-06	3.07224e-05	3.47681	1.79776	625.2	659.2	634.8	165.1	195.6	191.3	625.2	659.2	634.8	165.1	195.6	191.3
E5288_WYG017450	L8IJD9	Mortality factor 4-like protein 2 OS=Bos mutus OX=72004 GN=E5288_WYG017450 PE=4 SV=1	1	2.33	64.4333	157.3	0.00153081	0.000729498	0.409621	-1.28764	69.5	60.1	63.7	179.8	151.9	140.2	69.5	60.1	63.7	179.8	151.9	140.2
M91_09095	L8IF86	Alcohol dehydrogenase 4 (Fragment) OS=Bos mutus OX=72004 GN=M91_09095 PE=3 SV=1	1	2.89	402.9	105.267	0.0152776	0.00429351	3.82742	1.93637	452.9	330.1	425.7	104.7	106.4	104.7	452.9	330.1	425.7	104.7	106.4	104.7
E5288_WYG003075	A0A6B0RCJ9	Uncharacterized protein OS=Bos mutus OX=72004 GN=E5288_WYG003075 PE=4 SV=1	1	2.28	80.5333	200.833	0.0246077	0.00638361	0.400996	-1.31834	80.2	77.9	83.5	238.2	191.8	172.5	80.2	77.9	83.5	238.2	191.8	172.5
E5288_WYG005448	A0A6B0RUX9	AF-4_C domain-containing protein OS=Bos mutus OX=72004 GN=E5288_WYG005448 PE=3 SV=1	2	4.65	152.367	330.967	0.00104132	0.000552095	0.460369	-1.11914	159.6	156.2	141.3	361.5	292.8	338.6	159.6	156.2	141.3	361.5	292.8	338.6
E5288_WYG008062	A0A6B0RX47	Uncharacterized protein OS=Bos mutus OX=72004 GN=E5288_WYG008062 PE=3 SV=1	1	2.63	185.733	77.8	0.000162754	0.000170372	2.38732	1.25539	198.3	177	181.9	86.8	73.1	73.5	198.3	177	181.9	86.8	73.1	73.5
E5288_WYG008877	A0A6B0QS76	Uncharacterized protein OS=Bos mutus OX=72004 GN=E5288_WYG008877 PE=3 SV=1	1	2.83	60.8	9.76667	0.000435955	0.000313216	6.22526	2.63813	58	54.6	69.8	8.2	12.3	8.8	58	54.6	69.8	8.2	12.3	8.8
E5288_WYG018560	A0A6B0S2G6	Uncharacterized protein OS=Bos mutus OX=72004 GN=E5288_WYG018560 PE=4 SV=1	1	2.26	117.767	358.567	0.000320144	0.000258629	0.328437	-1.60631	123.5	105.2	124.6	392.7	359.1	323.9	123.5	105.2	124.6	392.7	359.1	323.9
E5288_WYG002070	A0A6B0R8D0	Homeobox domain-containing protein OS=Bos mutus OX=72004 GN=E5288_WYG002070 PE=4 SV=1	1	3.12	104.433	386.633	0.000162507	0.000170234	0.270109	-1.88838	111.9	105.1	96.3	424.1	380.2	355.6	111.9	105.1	96.3	424.1	380.2	355.6
E5288_WYG010292	A0A6B0RCT8	Uncharacterized protein OS=Bos mutus OX=72004 GN=E5288_WYG010292 PE=3 SV=1	2	6.96	1569.43	583.567	8.49325e-05	0.000118945	2.68938	1.42727	1562.9	1590.4	1555	702.2	538.7	509.8	1562.9	1590.4	1555	702.2	538.7	509.8
E5288_WYG011326	A0A6B0RBZ4	Nuclear transcription factor Y subunit OS=Bos mutus OX=72004 GN=E5288_WYG011326 PE=3 SV=1	1	3.22	184.833	445.167	0.0252698	0.00652568	0.4152	-1.26812	186	182.4	186.1	528.5	391.3	415.7	186	182.4	186.1	528.5	391.3	415.7
E5288_WYG020617	A0A6B0RA99	Uncharacterized protein OS=Bos mutus OX=72004 GN=E5288_WYG020617 PE=3 SV=1	1	2.88	83.4667	359.633	0.000197254	0.000189072	0.232088	-2.10725	82.1	95.7	72.6	399	346.3	333.6	82.1	95.7	72.6	399	346.3	333.6
E5288_WYG020981	A0A6B0S9T2	P2X purinoceptor OS=Bos mutus OX=72004 GN=E5288_WYG020981 PE=3 SV=1	1	3.63	265.767	91.7	5.78965e-06	3.24693e-05	2.89822	1.53517	271	255.9	270.4	88.1	96.1	90.9	271	255.9	270.4	88.1	96.1	90.9
E5288_WYG020335	A0A6B0S2Q6	Uncharacterized protein OS=Bos mutus OX=72004 GN=E5288_WYG020335 PE=3 SV=1	1	3.77	58.5	23.9667	0.000459667	0.000323732	2.44089	1.28741	52.6	60.1	62.8	21.6	24.8	25.5	52.6	60.1	62.8	21.6	24.8	25.5
M91_02905	L8IJ68	Adipocyte adhesion molecule (Fragment) OS=Bos mutus OX=72004 GN=M91_02905 PE=4 SV=1	2	4.97	425.967	157.8	0.00862166	0.0027007	2.69941	1.43264	385.4	474.6	417.9	154.1	155.5	163.8	385.4	474.6	417.9	154.1	155.5	163.8
E5288_WYG010488	A0A6B0S2C3	Chitinase-3-like protein 1 OS=Bos mutus OX=72004 GN=E5288_WYG010488 PE=3 SV=1	1	1.99	98.6	18.4333	1.90819e-06	2.11543e-05	5.34901	2.41927	94.9	101	99.9	18.6	18.9	17.8	94.9	101	99.9	18.6	18.9	17.8
M91_10175	L8IGB0	Transmembrane protein 59-like protein OS=Bos mutus OX=72004 GN=M91_10175 PE=3 SV=1	1	2.23	929.033	446.833	7.75666e-07	1.79496e-05	2.07915	1.05599	925.4	919.8	941.9	438.2	443.2	459.1	925.4	919.8	941.9	438.2	443.2	459.1
E5288_WYG002932	A0A6B0S8S3	Uncharacterized protein OS=Bos mutus OX=72004 GN=E5288_WYG002932 PE=4 SV=1	1	2.1	14.8667	154.9	0.0174967	0.00480231	0.0959759	-3.38118	13.9	12.5	18.2	192.9	139.6	132.2	13.9	12.5	18.2	192.9	139.6	132.2
E5288_WYG010584	A0A6B0RYL3	Cyclin-H OS=Bos mutus OX=72004 GN=E5288_WYG010584 PE=3 SV=1	1	2.18	153.4	356.967	0.000263386	0.000229123	0.429732	-1.21849	158.2	156.6	145.4	388.4	348.5	334	158.2	156.6	145.4	388.4	348.5	334
E5288_WYG016142	A0A6B0RRL5	Uncharacterized protein OS=Bos mutus OX=72004 GN=E5288_WYG016142 PE=3 SV=1	1	0	166.4	459.333	0.000155508	0.000166234	0.362264	-1.46489	150.9	157.3	191	435.8	449.8	492.4	150.9	157.3	191	435.8	449.8	492.4
M91_09121	L8ID64	Neurexophilin-1 (Fragment) OS=Bos mutus OX=72004 GN=M91_09121 PE=3 SV=1	1	3.28	1199.63	371.433	0.00243525	0.00103023	3.22974	1.69142	1114.5	1227.8	1256.6	362.8	370.9	380.6	1114.5	1227.8	1256.6	362.8	370.9	380.6
E5288_WYG010232	A0A6B0RAV4	PDZ domain-containing protein OS=Bos mutus OX=72004 GN=E5288_WYG010232 PE=4 SV=1	1	3.04	221.667	61.8	6.77169e-05	0.000105593	3.58684	1.84271	219.4	207	238.6	62.8	63.8	58.8	219.4	207	238.6	62.8	63.8	58.8
E5288_WYG001162	A0A6B0RW43	Uncharacterized protein OS=Bos mutus OX=72004 GN=E5288_WYG001162 PE=4 SV=1	1	2.52	342.733	164.367	6.07561e-06	3.32028e-05	2.08518	1.06017	346.7	343.2	338.3	154.6	171.9	166.6	346.7	343.2	338.3	154.6	171.9	166.6
M91_08937	L8IWY7	Uncharacterized protein OS=Bos mutus OX=72004 GN=M91_08937 PE=3 SV=1	1	4.69	198.9	22.6	2.39261e-05	5.89718e-05	8.80088	3.13765	194.2	190	212.5	19.8	17.8	30.2	194.2	190	212.5	19.8	17.8	30.2
E5288_WYG005219	A0A6B0S532	Apolipoprotein M OS=Bos mutus OX=72004 GN=E5288_WYG005219 PE=3 SV=1	1	2.22	29.1333	144.867	0.0442353	0.0105257	0.201104	-2.31398	33	27.1	27.3	194.6	129	111	33	27.1	27.3	194.6	129	111
MED4	L8I106	Mediator of RNA polymerase II transcription subunit 4 (Fragment) OS=Bos mutus OX=72004 GN=MED4 PE=3 SV=1	1	3.03	72.3667	206.367	9.65698e-05	0.00012748	0.35067	-1.51181	75.7	71.3	70.1	191.2	220.1	207.8	75.7	71.3	70.1	191.2	220.1	207.8
E5288_WYG001555	A0A6B0RE90	AP-5 complex subunit mu-1 OS=Bos mutus OX=72004 GN=E5288_WYG001555 PE=4 SV=1	1	0	273.167	676.933	0.000339342	0.000268068	0.403536	-1.30923	281.4	277.7	260.4	746.6	644.7	639.5	281.4	277.7	260.4	746.6	644.7	639.5
E5288_WYG010382	A0A6B0RWF1	Uncharacterized protein OS=Bos mutus OX=72004 GN=E5288_WYG010382 PE=4 SV=1	2	0	108.967	24.4	0.0169942	0.00468756	4.46585	2.15893	131.3	97.2	98.4	24.5	24.6	24.1	131.3	97.2	98.4	24.5	24.6	24.1
M91_19066	L8J2F7	Kinetochore-associated protein NSL1-like protein OS=Bos mutus OX=72004 GN=M91_19066 PE=4 SV=1	1	2.53	677.467	279.867	0.00254118	0.00106398	2.42068	1.27541	636.6	604.8	791	307	267.9	264.7	636.6	604.8	791	307	267.9	264.7
E5288_WYG011176	A0A6B0RMS7	Transcription initiation factor IIE subunit alpha OS=Bos mutus OX=72004 GN=E5288_WYG011176 PE=3 SV=1	1	3.1	138.4	279.133	0.00050091	0.000341986	0.49582	-1.01211	123.9	146	145.3	301.4	262.5	273.5	123.9	146	145.3	301.4	262.5	273.5
E5288_WYG017235	A0A6B0S375	TBC1 domain family member 31 OS=Bos mutus OX=72004 GN=E5288_WYG017235 PE=3 SV=1	1	4.29	852.7	186.867	0.00197613	0.000883557	4.56315	2.19003	850.8	798	909.3	195.7	181.6	183.3	850.8	798	909.3	195.7	181.6	183.3
M91_07411	L8I1F6	Uncharacterized protein (Fragment) OS=Bos mutus OX=72004 GN=M91_07411 PE=4 SV=1	1	2.15	329.967	92	1.57223e-05	4.90245e-05	3.58659	1.84261	329.4	345.9	314.6	87.6	90.1	98.3	329.4	345.9	314.6	87.6	90.1	98.3
E5288_WYG010837	L8IZP9	Short transient receptor potential channel 1 OS=Bos mutus OX=72004 GN=E5288_WYG010837 PE=3 SV=1	1	2.48	105.967	248.2	7.60493e-05	0.000112019	0.426941	-1.22789	101.3	100.1	116.5	260.5	246.7	237.4	101.3	100.1	116.5	260.5	246.7	237.4
E5288_WYG017656	A0A6B0RYI2	DNA polymerase OS=Bos mutus OX=72004 GN=E5288_WYG017656 PE=3 SV=1	1	2.58	108.867	344.433	1.33484e-05	4.5737e-05	0.316075	-1.66166	114.7	110.1	101.8	360.4	340.4	332.5	114.7	110.1	101.8	360.4	340.4	332.5
M91_08378	L8I0I2	Translation machinery-associated protein 16 (Fragment) OS=Bos mutus OX=72004 GN=M91_08378 PE=3 SV=1	1	2.51	298.433	642.9	0.000553299	0.000363623	0.464199	-1.10719	298.6	282.3	314.4	708.8	614	605.9	298.6	282.3	314.4	708.8	614	605.9
M91_11200	L8I6H3	Small VCP/p97-interacting protein (Fragment) OS=Bos mutus OX=72004 GN=M91_11200 PE=4 SV=1	1	2.32	279.6	122.2	0.0248547	0.00643676	2.28805	1.19412	203.9	346.7	288.2	87.6	136.4	142.6	203.9	346.7	288.2	87.6	136.4	142.6
E5288_WYG003553	A0A6B0S1M2	DNA topoisomerase OS=Bos mutus OX=72004 GN=E5288_WYG003553 PE=3 SV=1	1	2.28	485.9	99.5667	0.0278397	0.00708445	4.88015	2.28692	470.2	380.1	607.4	102.5	93.8	102.4	470.2	380.1	607.4	102.5	93.8	102.4
E5288_WYG006715	A0A6B0RKB8	CBFD_NFYB_HMF domain-containing protein OS=Bos mutus OX=72004 GN=E5288_WYG006715 PE=4 SV=1	1	2.37	225.3	570.733	2.79043e-05	6.44304e-05	0.394755	-1.34097	222.4	233.5	220	546.1	599.5	566.6	222.4	233.5	220	546.1	599.5	566.6
M91_12839	L8IPR3	Centromere protein S (Fragment) OS=Bos mutus OX=72004 GN=M91_12839 PE=3 SV=1	1	2.61	349	113.833	6.0479e-05	9.93668e-05	3.06589	1.6163	324.1	354.4	368.5	114.6	117.6	109.3	324.1	354.4	368.5	114.6	117.6	109.3
E5288_WYG011940	A0A6B0QWW4	Uncharacterized protein OS=Bos mutus OX=72004 GN=E5288_WYG011940 PE=4 SV=1	1	2.96	265.067	620.2	0.00624731	0.00210897	0.427389	-1.22638	261.4	269.3	264.5	676.7	582.3	601.6	261.4	269.3	264.5	676.7	582.3	601.6
E5288_WYG008745	A0A6B0S6W2	Nudix hydrolase domain-containing protein OS=Bos mutus OX=72004 GN=E5288_WYG008745 PE=4 SV=1	1	2.89	144.2	294.533	5.55614e-05	9.4741e-05	0.489588	-1.03036	150.9	148.4	133.3	303	282.3	298.3	150.9	148.4	133.3	303	282.3	298.3
M91_18346	L8IM77	Uncharacterized protein OS=Bos mutus OX=72004 GN=M91_18346 PE=4 SV=1	1	2.73	90.7333	24.6333	1.49631e-06	1.99115e-05	3.68336	1.88102	90.4	91.8	90	24.2	22.5	27.2	90.4	91.8	90	24.2	22.5	27.2
M91_04874	L8IU92	Uncharacterized protein (Fragment) OS=Bos mutus OX=72004 GN=M91_04874 PE=4 SV=1	1	2.16	384.4	54	0.00669656	0.00222561	7.11852	2.83158	349.2	437.9	366.1	54.6	54.1	53.3	349.2	437.9	366.1	54.6	54.1	53.3
M91_08184	L8IMT8	Coiled-coil domain-containing protein 61 OS=Bos mutus OX=72004 GN=M91_08184 PE=4 SV=1	1	3.06	960.8	282.4	3.02548e-07	1.63656e-05	3.40227	1.7665	945.6	960	976.8	287.5	273	286.7	945.6	960	976.8	287.5	273	286.7
E5288_WYG008510	A0A6B0S3P0	Uncharacterized protein OS=Bos mutus OX=72004 GN=E5288_WYG008510 PE=4 SV=1	1	2.43	157.1	324.967	0.000741143	0.000441439	0.483434	-1.04861	184.5	147.6	139.2	347.7	316.3	310.9	184.5	147.6	139.2	347.7	316.3	310.9
E5288_WYG013145	A0A6B0RAA9	Uncharacterized protein OS=Bos mutus OX=72004 GN=E5288_WYG013145 PE=4 SV=1	1	1.84	61.1333	162.8	5.7344e-06	3.23231e-05	0.375512	-1.41307	63.5	57.4	62.5	164.9	157.7	165.8	63.5	57.4	62.5	164.9	157.7	165.8
M91_02531	L8IH32	Uncharacterized protein (Fragment) OS=Bos mutus OX=72004 GN=M91_02531 PE=4 SV=1	1	2.69	138.933	67.8	0.0109054	0.00325867	2.04916	1.03504	151.3	124.9	140.6	69.2	67.3	66.9	151.3	124.9	140.6	69.2	67.3	66.9
M91_19522	L8J3L5	Zinc finger protein 668 OS=Bos mutus OX=72004 GN=M91_19522 PE=4 SV=1	1	2.19	83.8	262.867	0.0144227	0.00409872	0.318793	-1.64931	82.3	89.3	79.8	307.9	237.2	243.5	82.3	89.3	79.8	307.9	237.2	243.5
M91_13126	L8IRW0	Gastric receptor I (Fragment) OS=Bos mutus OX=72004 GN=M91_13126 PE=3 SV=1	1	0	56.6333	22.5	0.00645957	0.00216453	2.51704	1.33173	51.3	57	61.6	23.2	22.7	21.6	51.3	57	61.6	23.2	22.7	21.6
E5288_WYG020425	A0A6B0RT22	Hexosyltransferase OS=Bos mutus OX=72004 GN=E5288_WYG020425 PE=3 SV=1	1	2.07	108.333	45.1667	0.010399	0.00313463	2.39852	1.26215	85.4	130.8	108.8	36.1	49	50.4	85.4	130.8	108.8	36.1	49	50.4
E5288_WYG009007	A0A6B0QWR2	Uncharacterized protein OS=Bos mutus OX=72004 GN=E5288_WYG009007 PE=4 SV=1	1	2.43	117.233	347.667	0.00225754	0.000973627	0.3372	-1.56832	115.3	119.4	117	370.4	333.6	339	115.3	119.4	117	370.4	333.6	339
M91_20697	L8ISS0	CYCLIN domain-containing protein OS=Bos mutus OX=72004 GN=M91_20697 PE=3 SV=1	1	2.59	464.9	99.7333	1.23331e-05	4.44251e-05	4.66143	2.22077	488.8	449.3	456.6	99.8	111.3	88.1	488.8	449.3	456.6	99.8	111.3	88.1
M91_06501	L8J0C4	Uncharacterized protein OS=Bos mutus OX=72004 GN=M91_06501 PE=3 SV=1	1	2.26	125.433	278.267	6.75509e-06	3.48043e-05	0.450767	-1.14955	131.2	122.3	122.8	281.4	283.2	270.2	131.2	122.3	122.8	281.4	283.2	270.2
M91_13220	L8HP89	Receptor-interacting serine/threonine-protein kinase 3 OS=Bos mutus OX=72004 GN=M91_13220 PE=4 SV=1	1	2.57	226.9	93.5333	5.06841e-05	9.00323e-05	2.42587	1.2785	221.9	231.5	227.3	85.1	88.8	106.7	221.9	231.5	227.3	85.1	88.8	106.7
M91_13475	L8HVU5	Cobl domain-containing protein (Fragment) OS=Bos mutus OX=72004 GN=M91_13475 PE=4 SV=1	1	2.19	289.8	143.3	6.24203e-05	0.000101101	2.02233	1.01602	297.6	282.8	289	154.8	145	130.1	297.6	282.8	289	154.8	145	130.1
E5288_WYG012515	A0A6B0QZA3	CortBP2 domain-containing protein OS=Bos mutus OX=72004 GN=E5288_WYG012515 PE=4 SV=1	1	2.45	257.233	65.2667	7.27901e-06	3.59192e-05	3.94127	1.97866	262.1	246.1	263.5	70.4	59.7	65.7	262.1	246.1	263.5	70.4	59.7	65.7
E5288_WYG008837	L8HXP4	Nuclear receptor subfamily 4 group A member 2 OS=Bos mutus OX=72004 GN=E5288_WYG008837 PE=3 SV=1	1	2.4	29.0667	61.7333	0.00843215	0.00265387	0.470842	-1.08668	25.8	29.8	31.6	74.8	55.5	54.9	25.8	29.8	31.6	74.8	55.5	54.9
E5288_WYG012748	A0A6B0QT82	Uncharacterized protein OS=Bos mutus OX=72004 GN=E5288_WYG012748 PE=4 SV=1	1	2.38	469.233	188	0.00276545	0.0011342	2.49592	1.31957	438.3	476.1	493.3	184.7	192.9	186.4	438.3	476.1	493.3	184.7	192.9	186.4
E5288_WYG007816	A0A6B0RGE0	Uncharacterized protein OS=Bos mutus OX=72004 GN=E5288_WYG007816 PE=3 SV=1	1	2.44	103.833	220.5	6.52602e-05	0.000103552	0.470899	-1.08651	110.2	105.8	95.5	229.5	211.7	220.3	110.2	105.8	95.5	229.5	211.7	220.3
E5288_WYG022895	A0A6B0SC83	Uncharacterized protein OS=Bos mutus OX=72004 GN=E5288_WYG022895 PE=3 SV=1	1	0	408.5	117.3	5.01046e-05	8.94975e-05	3.48252	1.80013	380.1	418	427.4	105.6	126.7	119.6	380.1	418	427.4	105.6	126.7	119.6
E5288_WYG010088	A0A6B0R743	Kit ligand OS=Bos mutus OX=72004 GN=E5288_WYG010088 PE=3 SV=1	1	0	429.033	926.367	1.59142e-05	4.9266e-05	0.463136	-1.11049	399.3	432.9	454.9	938.8	902.4	937.9	399.3	432.9	454.9	938.8	902.4	937.9
M91_05389	L8IKP0	Wee1-like protein kinase (Fragment) OS=Bos mutus OX=72004 GN=M91_05389 PE=3 SV=1	1	2.16	26.1	94.4333	0.00699546	0.00230122	0.276385	-1.85525	26.5	25.6	26.2	106	88.5	88.8	26.5	25.6	26.2	106	88.5	88.8
M91_04045	L8IRK8	Tetratricopeptide repeat protein 39B (Fragment) OS=Bos mutus OX=72004 GN=M91_04045 PE=3 SV=1	1	0	224.5	91.8	0.000408326	0.000300535	2.44553	1.29015	205.1	227.2	241.2	90.5	81.7	103.2	205.1	227.2	241.2	90.5	81.7	103.2
E5288_WYG006912	A0A6B0QT77	Metalloendopeptidase OS=Bos mutus OX=72004 GN=E5288_WYG006912 PE=4 SV=1	1	0	343.4	134.567	2.58643e-05	6.16474e-05	2.55189	1.35157	327.7	343.4	359.1	138.9	136	128.8	327.7	343.4	359.1	138.9	136	128.8
E5288_WYG001957	A0A6B0RQK3	DNA polymerase kappa OS=Bos mutus OX=72004 GN=E5288_WYG001957 PE=3 SV=1	1	0	46.5667	106.9	0.000551391	0.000362863	0.43561	-1.19889	38.5	50.2	51	113.6	98.5	108.6	38.5	50.2	51	113.6	98.5	108.6
M91_03581	L8I7J0	Thymus-specific serine protease OS=Bos mutus OX=72004 GN=M91_03581 PE=3 SV=1	1	1.98	321.733	120.7	2.23908e-05	5.67948e-05	2.66556	1.41444	319.5	309	336.7	116.6	117.5	128	319.5	309	336.7	116.6	117.5	128
E5288_WYG009787	A0A6B0QXL2	T-cell surface glycoprotein CD8 alpha chain OS=Bos mutus OX=72004 GN=E5288_WYG009787 PE=4 SV=1	1	2.34	196.4	89.8333	1.05606e-06	1.85793e-05	2.18627	1.12847	197.9	194.6	196.7	86.8	89.2	93.5	197.9	194.6	196.7	86.8	89.2	93.5
E5288_WYG009837	A0A6B0RXT8	UDPGT domain-containing protein OS=Bos mutus OX=72004 GN=E5288_WYG009837 PE=3 SV=1	1	0	166.3	46.1667	0.000316252	0.000256663	3.60217	1.84886	152.8	161.7	184.4	49.2	37.6	51.7	152.8	161.7	184.4	49.2	37.6	51.7
E5288_WYG000098	A0A6B0RB51	tRNA (adenine(58)-N(1))-methyltransferase OS=Bos mutus OX=72004 GN=E5288_WYG000098 PE=4 SV=1	1	2.02	100.233	206.467	0.0273125	0.00696954	0.48547	-1.04255	97.2	101.5	102	190.7	242.7	186	97.2	101.5	102	190.7	242.7	186
