# Supplementary material for: Proteomics and Expression of HIF2α/BNIP3L Signaling in Yak Brains at Different Altitudes
Source: Int J Mol Sci. 2025 Feb 16;26(4):1675. doi: 10.3390/ijms26041675 (PMC11855096; doi:10.3390/ijms26041675)
Supplement: Supplementary file 1 [file ijms-26-01675-s001.zip › Supplementary Table S2.xlsx]

## Sheet: CC
ID	Description	GeneRatio	BgRatio	FoldEnrichment	pvalue	p.adjust	qvalue		Count
GO:0097458	neuron part	20/253	227/11520	4.01177	1.3e-07	0.0001288	0.000127551	M91_15738/E5288_WYG001079/M91_03908/M91_09889/M91_05819/E5288_WYG022627/E5288_WYG016936/M91_01308/E5288_WYG014396/E5288_WYG004383/M91_09701/M91_18551/M91_03776/M91_06366/M91_05498/M91_00789/M91_01468/M91_06450/E5288_WYG003389/M91_14666	20
GO:0005694	chromosome	28/253	432/11520	2.95125	2.8e-07	0.0001288	0.000127551	M91_03908/M91_05819/M91_01803/E5288_WYG010680/M91_21422/SNRPD3/E5288_WYG004790/M91_12989/E5288_WYG013803/E5288_WYG021385/M91_04235/E5288_WYG010266/M91_20986/E5288_WYG013790/M91_18222/M91_15538/COQ7/E5288_WYG002751/M91_05553/M91_12839/M91_02232/M91_05516/MCM7/E5288_WYG010718/E5288_WYG005508/M91_16688/M91_19066/E5288_WYG009222	28
GO:0000785	chromatin	20/253	239/11520	3.81034	3e-07	0.0001288	0.000127551	M91_03908/M91_05819/M91_01803/E5288_WYG010680/SNRPD3/E5288_WYG004790/M91_12989/E5288_WYG013803/E5288_WYG021385/M91_04235/E5288_WYG010266/M91_20986/M91_15538/E5288_WYG001008/E5288_WYG002751/M91_05553/M91_05516/E5288_WYG010718/E5288_WYG005508/E5288_WYG009222	20
GO:0044427	chromosomal part	25/253	368/11520	3.09332	5.3e-07	0.00017066	0.000169005	M91_03908/M91_05819/M91_01803/E5288_WYG010680/M91_09662/E5288_WYG004790/M91_12989/E5288_WYG013803/E5288_WYG021385/M91_04235/E5288_WYG010266/M91_20986/M91_18222/M91_15538/E5288_WYG001008/E5288_WYG002751/M91_05553/M91_12839/M91_02232/M91_05516/E5288_WYG010718/E5288_WYG005508/M91_16688/M91_19066/E5288_WYG009222	25
GO:0045202	synapse	20/253	264/11520	3.44951	1.4e-06	0.00036064	0.000349573	M91_10706/M91_15738/M91_02320/E5288_WYG022627/E5288_WYG016936/M91_07649/M91_11179/M91_01308/E5288_WYG014396/M91_17011/M91_18551/M91_03776/M91_06366/M91_00789/M91_12454/M91_01468/M91_06450/M91_13958/E5288_WYG003389/M91_14666	20
GO:0044456	synapse part	16/253	180/11520	4.04743	2.1e-06	0.0004508	0.000446429	M91_10706/M91_15738/E5288_WYG022627/E5288_WYG016936/M91_07649/M91_01308/E5288_WYG014396/M91_17011/M91_18551/M91_03776/M91_06366/M91_00789/M91_01468/M91_06450/E5288_WYG003389/M91_14666	16
GO:0032993	protein-DNA complex	14/253	154/11520	4.13942	7.2e-06	0.0013248	0.00115712	M91_01803/E5288_WYG010680/M91_09662/E5288_WYG004790/M91_12989/E5288_WYG013803/E5288_WYG021385/M91_03678/E5288_WYG001008/E5288_WYG002751/M91_05553/E5288_WYG010718/E5288_WYG005508/E5288_WYG009222	14
GO:0000786	nucleosome	13/253	136/11520	4.35248	8.9e-06	0.00143111	0.00132273	M91_01803/E5288_WYG010680/M91_09662/E5288_WYG004790/M91_12989/E5288_WYG013803/E5288_WYG021385/E5288_WYG001008/E5288_WYG002751/M91_05553/E5288_WYG010718/E5288_WYG005508/E5288_WYG009222	13
GO:0044815	DNA packaging complex	13/253	138/11520	4.2894	1e-05	0.00143111	0.00141724	M91_01803/E5288_WYG010680/M91_09662/E5288_WYG004790/M91_12989/E5288_WYG013803/E5288_WYG021385/E5288_WYG001008/E5288_WYG002751/M91_05553/E5288_WYG010718/E5288_WYG005508/E5288_WYG009222	13
GO:0098794	postsynapse	10/253	108/11520	4.21607	0.00013	0.016744	0.0154762	M91_10706/M91_15738/E5288_WYG016936/M91_07649/M91_01308/E5288_WYG014396/M91_17011/M91_03776/M91_00789/M91_14666	10
GO:0030658	transport vesicle membrane	6/253	38/11520	7.18952	0.00016	0.0187345	0.0183151	E5288_WYG022627/M91_17837/E5288_WYG006634/M91_01468/M91_13958/M91_07901	6
GO:0099572	postsynaptic specialization	5/253	26/11520	8.75646	0.00022	0.0236133	0.0233844	M91_15738/E5288_WYG016936/M91_01308/M91_03776/M91_00789	5
GO:0036477	somatodendritic compartment	8/253	77/11520	4.73076	0.00028	0.0277415	0.0278049	E5288_WYG001079/M91_09889/M91_01308/E5288_WYG014396/M91_09701/M91_03776/M91_05498/M91_14666	8
GO:0030133	transport vesicle	8/253	82/11520	4.4423	0.00042	0.03864	0.0411354	M91_21422/E5288_WYG022627/M91_17837/E5288_WYG015359/E5288_WYG006634/M91_01468/M91_13958/M91_07901	8
GO:0043564	Ku70:Ku80 complex	2/253	2/11520	45.5336	0.00048	0.041216	0.0467372	M91_08493/M91_06168	2
GO:0099240	intrinsic component of synaptic membrane	3/253	8/11520	17.0751	0.00054	0.04347	0.052274	E5288_WYG022627/M91_01308/M91_00789	3
GO:0030425	dendrite	6/253	54/11520	5.05929	0.00113	0.078568	0.103478	M91_09889/E5288_WYG014396/M91_09701/M91_03776/M91_05498/M91_14666	6
GO:0097447	dendritic tree	6/253	54/11520	5.05929	0.00113	0.078568	0.103478	M91_09889/E5288_WYG014396/M91_09701/M91_03776/M91_05498/M91_14666	6
GO:0014069	postsynaptic density	4/253	22/11520	8.27884	0.00122	0.078568	0.110807	M91_15738/E5288_WYG016936/M91_01308/M91_03776	4
GO:0032279	asymmetric synapse	4/253	22/11520	8.27884	0.00122	0.078568	0.110807	M91_15738/E5288_WYG016936/M91_01308/M91_03776	4
GO:0042555	MCM complex	2/253	3/11520	30.3557	0.00142	0.07952	0.126671	E5288_WYG013790/MCM7	2
GO:0098948	intrinsic component of postsynaptic specialization membrane	2/253	3/11520	30.3557	0.00142	0.07952	0.126671	M91_01308/M91_00789	2
GO:0099060	integral component of postsynaptic specialization membrane	2/253	3/11520	30.3557	0.00142	0.07952	0.126671	M91_01308/M91_00789	2
GO:0000776	kinetochore	5/253	41/11520	5.55288	0.00193	0.10304	0.164673	E5288_WYG010266/M91_12839/M91_02232/M91_16688/M91_19066	5
GO:0098984	neuron to neuron synapse	4/253	25/11520	7.28538	0.002	0.10304	0.169633	M91_15738/E5288_WYG016936/M91_01308/M91_03776	4
GO:0005634	nucleus	80/253	2725/11520	1.33677	0.00213	0.105517	0.178689	M91_03537/M91_13220/M91_20126/M91_19316/M91_03908/M91_09889/M91_01980/M91_13205/E5288_WYG012491/M91_08493/MED4/COQ5/M91_05819/E5288_WYG008837/E5288_WYG010680/M91_21422/E5288_WYG006787/M91_09084/E5288_WYG004790/M91_12989/M91_20489/M91_04236/E5288_WYG013803/E5288_WYG019109/E5288_WYG021385/M91_04235/E5288_WYG009380/NTHL1/E5288_WYG006720/M91_04146/E5288_WYG009503/E5288_WYG016652/E5288_WYG010266/ADI1/…	80
GO:0000792	heterochromatin	3/253	13/11520	10.5078	0.00254	0.112811	0.205999	E5288_WYG010680/E5288_WYG010266/E5288_WYG010718	3
GO:0043197	dendritic spine	3/253	13/11520	10.5078	0.00254	0.112811	0.205999	E5288_WYG014396/M91_03776/M91_14666	3
GO:0044309	neuron spine	3/253	13/11520	10.5078	0.00254	0.112811	0.205999	E5288_WYG014396/M91_03776/M91_14666	3
GO:0098978	glutamatergic synapse	4/253	27/11520	6.74572	0.00268	0.115061	0.214913	M91_11179/M91_01308/E5288_WYG014396/M91_12454	4
GO:0043198	dendritic shaft	2/253	4/11520	22.7668	0.0028	0.116335	0.222396	E5288_WYG014396/M91_03776	2
GO:0031226	intrinsic component of plasma membrane	15/253	314/11520	2.17517	0.00397	0.159793	0.288514	M91_10706/E5288_WYG019368/GMPR/M91_06547/E5288_WYG022627/M91_07649/M91_17574/M91_01308/M91_17011/M91_09701/M91_15550/M91_00789/E5288_WYG018141/E5288_WYG005957/M91_04324	15
GO:0034702	ion channel complex	8/253	117/11520	3.11341	0.00422	0.164578	0.30121	M91_10706/M91_13515/E5288_WYG001126/M91_17574/M91_01308/M91_17011/E5288_WYG018141/M91_15588	8
GO:0098936	intrinsic component of postsynaptic membrane	2/253	5/11520	18.2134	0.0046	0.164578	0.319662	M91_01308/M91_00789	2
GO:0099055	integral component of postsynaptic membrane	2/253	5/11520	18.2134	0.0046	0.164578	0.319662	M91_01308/M91_00789	2
GO:0098793	presynapse	6/253	71/11520	3.84791	0.0046	0.164578	0.319662	E5288_WYG022627/M91_18551/M91_06366/M91_01468/M91_06450/E5288_WYG003389	6
GO:1902495	transmembrane transporter complex	8/253	123/11520	2.96153	0.0057	0.187726	0.367975	M91_10706/M91_13515/E5288_WYG001126/M91_17574/M91_01308/M91_17011/E5288_WYG018141/M91_15588	8
GO:0044428	nuclear part	40/253	1215/11520	1.49905	0.00581	0.187726	0.372432	M91_03908/M91_01980/E5288_WYG012491/M91_08493/MED4/M91_05819/E5288_WYG008837/M91_09084/E5288_WYG019109/E5288_WYG021385/E5288_WYG009380/E5288_WYG003080/E5288_WYG006720/M91_04146/E5288_WYG016652/E5288_WYG010266/M91_20229/M91_20986/M91_15321/SNRPD3/M91_16767/E5288_WYG020654/E5288_WYG013790/M91_03678/E5288_WYG017450/COQ7/E5288_WYG020630/M91_06168/E5288_WYG017063/M91_18346/M91_05553/M91_04044/M91_1283…	40
GO:0005622	intracellular	158/253	6277/11520	1.14614	0.00583	0.187726	0.373235	M91_03199/M91_05073/M91_21149/M91_03537/M91_18504/M91_13220/M91_15738/E5288_WYG001079/AK4/M91_19316/LSM4/M91_03908/M91_09889/E5288_WYG019368/GMPR/M91_01980/E5288_WYG016488/M91_10735/M91_14150/COQ3/M91_13205/E5288_WYG012491/M91_08493/M91_13370/MED4/M91_07355/M91_20235/M91_05819/BECN1/M91_05867/E5288_WYG000696/M91_01803/E5288_WYG001126/E5288_WYG008837/M91_06547/E5288_WYG010680/M91_21422/M91_08024/M…	158
GO:0044424	intracellular part	158/253	6277/11520	1.14614	0.00583	0.187726	0.373235	M91_03199/M91_05073/M91_21149/M91_03537/M91_18504/M91_13220/M91_15738/E5288_WYG001079/AK4/M91_19316/LSM4/M91_03908/M91_09889/E5288_WYG019368/GMPR/M91_01980/E5288_WYG016488/M91_10735/M91_14150/COQ3/M91_13205/E5288_WYG012491/M91_08493/M91_13370/MED4/M91_07355/COQ5/M91_05819/BECN1/M91_05867/E5288_WYG000696/M91_01803/E5288_WYG001126/E5288_WYG008837/M91_06547/E5288_WYG010680/M91_21422/M91_08024/M91_02…	158
GO:0005654	nucleoplasm	30/253	848/11520	1.61086	0.00639	0.196573	0.394928	E5288_WYG012491/MED4/E5288_WYG008837/M91_09084/E5288_WYG021385/E5288_WYG009380/E5288_WYG003080/M91_04146/E5288_WYG016652/E5288_WYG010266/M91_20229/M91_15321/E5288_WYG020654/E5288_WYG013790/M91_03678/E5288_WYG017450/E5288_WYG001008/E5288_WYG020630/E5288_WYG017063/M91_18346/M91_05553/M91_04044/M91_12839/M91_04488/M91_05516/MCM7/M91_16095/M91_16688/M91_19066/E5288_WYG009222	30
GO:0034703	cation channel complex	6/253	76/11520	3.59476	0.00641	0.196573	0.395675	E5288_WYG001126/M91_17574/M91_01308/M91_17011/E5288_WYG018141/M91_15588	6
GO:1990351	transporter complex	8/253	128/11520	2.84585	0.00721	0.215965	0.424113	M91_10706/M91_13515/E5288_WYG001126/M91_17574/M91_01308/M91_17011/E5288_WYG018141/M91_15588	8
GO:0071013	catalytic step 2 spliceosome	3/253	19/11520	7.18952	0.00782	0.228913	0.444061	M91_09084/E5288_WYG019109/E5288_WYG009380	3
GO:0016607	nuclear speck	6/253	80/11520	3.41502	0.0082	0.2296	0.455804	E5288_WYG008837/E5288_WYG009380/M91_20229/E5288_WYG017063/M91_04488/M91_19066	6
GO:0097060	synaptic membrane	6/253	80/11520	3.41502	0.0082	0.2296	0.455804	M91_10706/E5288_WYG022627/M91_07649/M91_01308/M91_17011/M91_00789	6
GO:0098687	chromosomal region	6/253	81/11520	3.37286	0.0087	0.238417	0.47052	E5288_WYG010266/M91_18222/M91_12839/M91_02232/M91_16688/M91_19066	6
GO:0099699	integral component of synaptic membrane	2/253	7/11520	13.0096	0.00938	0.247086	0.489302	M91_01308/M91_00789	2
GO:0031981	nuclear lumen	34/253	1022/11520	1.51482	0.0094	0.247086	0.489834	M91_03908/E5288_WYG012491/MED4/M91_05819/E5288_WYG008837/M91_09084/E5288_WYG021385/E5288_WYG009380/E5288_WYG003080/E5288_WYG006720/M91_04146/E5288_WYG016652/E5288_WYG010266/M91_20229/M91_20986/M91_15321/E5288_WYG020654/E5288_WYG013790/M91_03678/E5288_WYG017450/E5288_WYG001008/E5288_WYG020630/E5288_WYG017063/M91_18346/M91_05553/M91_04044/M91_12839/M91_04488/M91_05516/MCM7/M91_16095/M91_16688/M91_1…	34
GO:0000775	chromosome, centromeric region	5/253	60/11520	3.79447	0.01004	0.25863	0.506299	E5288_WYG010266/M91_12839/M91_02232/M91_16688/M91_19066	5
GO:0044422	organelle part	85/253	3114/11520	1.24289	0.01171	0.295735	0.544647	M91_03199/M91_03908/GMPR/M91_01980/E5288_WYG016488/COQ3/E5288_WYG012491/M91_08493/M91_13370/MED4/COQ5/M91_05819/BECN1/M91_01803/E5288_WYG001126/E5288_WYG008837/M91_06547/E5288_WYG010680/E5288_WYG022627/SNRPD3/M91_09084/E5288_WYG004790/M91_12989/M91_08512/E5288_WYG016062/M91_01308/E5288_WYG013803/E5288_WYG020901/E5288_WYG019109/E5288_WYG021385/M91_04235/E5288_WYG009380/E5288_WYG003080/E5288_WYG006…	85
GO:0043005	neuron projection	8/253	140/11520	2.60192	0.01204	0.298222	0.55153	M91_09889/E5288_WYG014396/E5288_WYG004383/M91_09701/M91_03776/M91_05498/M91_00789/M91_14666	8
GO:0005887	integral component of plasma membrane	13/253	295/11520	2.00657	0.01342	0.326131	0.578195	M91_10706/E5288_WYG019368/M91_13515/M91_06547/M91_07649/M91_17574/M91_01308/M91_17011/M91_15550/M91_00789/E5288_WYG018141/E5288_WYG005957/M91_04324	13
GO:0099634	postsynaptic specialization membrane	2/253	9/11520	10.1186	0.01562	0.372566	0.614714	M91_01308/M91_00789	2
GO:0043235	receptor complex	5/253	69/11520	3.29954	0.01765	0.382223	0.643217	M91_10706/E5288_WYG019368/M91_06547/M91_01308/E5288_WYG010837	5
GO:0045211	postsynaptic membrane	5/253	69/11520	3.29954	0.01765	0.382223	0.643217	M91_10706/M91_07649/M91_01308/M91_17011/M91_00789	5
GO:0044463	cell projection part	10/253	212/11520	2.14781	0.01868	0.382223	0.656125	M91_09889/E5288_WYG014396/E5288_WYG004383/M91_12079/M91_09701/M91_03776/M91_05498/M91_00789/M91_01468/M91_14666	10
GO:0120038	plasma membrane bounded cell projection part	10/253	212/11520	2.14781	0.01868	0.382223	0.656125	M91_09889/E5288_WYG014396/E5288_WYG004383/M91_12079/M91_09701/M91_03776/M91_05498/M91_00789/M91_01468/M91_14666	10
GO:0005681	spliceosomal complex	5/253	72/11520	3.16206	0.02085	0.382223	0.680479	M91_01980/M91_09084/E5288_WYG019109/E5288_WYG009380/SNRPD3	5
GO:0005829	cytosol	23/253	672/11520	1.55844	0.02297	0.393009	0.701156	M91_05073/M91_13220/E5288_WYG001079/M91_20235/E5288_WYG022627/M91_09084/M91_06163/M91_20489/E5288_WYG003080/E5288_WYG008987/E5288_WYG016652/E5288_WYG001941/M91_15321/SNRPD3/M91_12079/E5288_WYG017063/M91_18346/M91_05553/MCM7/E5288_WYG009747/M91_16688/M91_07994/E5288_WYG009222	23
GO:0016514	SWI/SNF complex	2/253	11/11520	8.27884	0.02319	0.393009	0.70315	M91_05819/M91_20986	2
GO:0032991	protein-containing complex	62/253	2233/11520	1.26426	0.02488	0.407921	0.71762	M91_10706/M91_13220/M91_03908/E5288_WYG019368/GMPR/M91_01980/COQ3/M91_08493/MED4/M91_05819/M91_01803/E5288_WYG001126/M91_06547/E5288_WYG010680/M91_08024/M91_02379/SNRPD3/M91_09084/M91_17574/E5288_WYG004790/M91_12989/M91_01308/E5288_WYG013803/E5288_WYG019109/E5288_WYG021385/E5288_WYG009380/M91_17837/E5288_WYG014396/E5288_WYG016652/E5288_WYG010266/E5288_WYG001941/M91_20986/SNRPD3/M91_16767/E5288_WY…	62
GO:0043227	membrane-bounded organelle	115/253	4524/11520	1.15746	0.02496	0.407921	0.71827	M91_03199/M91_21149/M91_03537/M91_13220/M91_20126/M91_19316/LSM4/M91_03908/M91_09889/E5288_WYG019368/GMPR/M91_01980/M91_13205/E5288_WYG012491/M91_08493/M91_13370/MED4/COQ5/M91_05819/M91_05867/E5288_WYG001126/E5288_WYG008837/M91_06547/E5288_WYG010680/M91_21422/E5288_WYG022627/E5288_WYG006787/M91_09084/M91_05656/M91_17057/E5288_WYG004790/M91_12989/M91_07630/M91_08512/M91_20489/M91_04236/E5288_WYG01…	115
GO:0044446	intracellular organelle part	81/253	3038/11520	1.21403	0.02502	0.407921	0.718755	M91_03199/M91_03908/M91_13515/M91_01980/E5288_WYG016488/COQ3/E5288_WYG012491/M91_08493/M91_13370/MED4/COQ5/M91_05819/M91_09580/M91_01803/E5288_WYG001126/E5288_WYG008837/M91_06547/E5288_WYG010680/E5288_WYG022627/M91_09662/M91_09084/E5288_WYG004790/M91_12989/M91_08512/E5288_WYG016062/E5288_WYG013803/E5288_WYG020901/E5288_WYG019109/E5288_WYG021385/M91_04235/E5288_WYG009380/E5288_WYG003080/E5288_WYG0…	81
GO:0000791	euchromatin	2/253	12/11520	7.58893	0.02743	0.441623	0.736966	M91_04235/E5288_WYG001008	2
GO:0031974	membrane-enclosed lumen	36/253	1190/11520	1.37749	0.02917	0.452662	0.748713	M91_03199/M91_03908/E5288_WYG012491/MED4/M91_05819/E5288_WYG008837/M91_09084/E5288_WYG021385/E5288_WYG009380/E5288_WYG003080/E5288_WYG006720/M91_04146/E5288_WYG016652/E5288_WYG010266/M91_20229/M91_20986/M91_15321/E5288_WYG020654/E5288_WYG013790/M91_03678/E5288_WYG017450/E5288_WYG001008/E5288_WYG020630/E5288_WYG017063/M91_18346/M91_05553/M91_04044/M91_12839/M91_04488/M91_05516/MCM7/M91_16095/M91_1…	36
GO:0043233	organelle lumen	36/253	1190/11520	1.37749	0.02917	0.452662	0.748713	M91_03199/M91_03908/E5288_WYG012491/MED4/M91_05819/E5288_WYG008837/M91_09084/E5288_WYG021385/E5288_WYG009380/E5288_WYG003080/E5288_WYG006720/M91_04146/E5288_WYG016652/E5288_WYG010266/M91_20229/M91_20986/M91_15321/COX1/E5288_WYG013790/M91_03678/E5288_WYG017450/E5288_WYG001008/E5288_WYG020630/E5288_WYG017063/M91_18346/M91_05553/M91_04044/M91_12839/M91_04488/M91_05516/MCM7/M91_16095/M91_16688/M91_19…	36
GO:0070013	intracellular organelle lumen	36/253	1190/11520	1.37749	0.02917	0.452662	0.748713	M91_03199/M91_03908/E5288_WYG012491/MED4/M91_05819/E5288_WYG008837/M91_09084/E5288_WYG021385/E5288_WYG009380/E5288_WYG003080/E5288_WYG006720/M91_04146/E5288_WYG016652/E5288_WYG010266/M91_20229/M91_20986/M91_15321/E5288_WYG020654/E5288_WYG013790/M91_03678/E5288_WYG017450/E5288_WYG001008/E5288_WYG020630/E5288_WYG017063/M91_18346/M91_05553/M91_04044/M91_12839/M91_04488/M91_05516/MCM7/M91_16095/M91_1…	36
GO:0030054	cell junction	12/253	296/11520	1.84596	0.03041	0.466287	0.756464	M91_10706/M91_15738/M91_14150/M91_21170/E5288_WYG022627/M91_07649/E5288_WYG009380/M91_17011/M91_16455/M91_13958/E5288_WYG005957/M91_14666	12
GO:0030659	cytoplasmic vesicle membrane	6/253	108/11520	2.52964	0.03161	0.478984	0.763523	E5288_WYG022627/M91_17837/E5288_WYG006634/M91_01468/M91_13958/M91_07901	6
GO:0070603	SWI/SNF superfamily-type complex	3/253	32/11520	4.26877	0.0325	0.486744	0.7685	M91_03908/M91_05819/M91_20986	3
GO:0044451	nucleoplasm part	13/253	335/11520	1.76698	0.03374	0.495808	0.775094	MED4/E5288_WYG008837/E5288_WYG009380/E5288_WYG010266/M91_20229/M91_03678/E5288_WYG017450/E5288_WYG001008/E5288_WYG017063/M91_12839/M91_04488/M91_16095/M91_19066	13
GO:0005777	peroxisome	4/253	56/11520	3.2524	0.03426	0.495808	0.777749	M91_21149/M91_17586/M91_20975/E5288_WYG020671	4
GO:0042579	microbody	4/253	56/11520	3.2524	0.03426	0.495808	0.777749	M91_21149/M91_17586/M91_20975/E5288_WYG020671	4
GO:0012506	vesicle membrane	6/253	112/11520	2.4393	0.03681	0.526792	0.789911	E5288_WYG022627/M91_17837/E5288_WYG006634/M91_01468/M91_13958/M91_07901	6
GO:0008076	voltage-gated potassium channel complex	3/253	35/11520	3.90288	0.04089	0.537988	0.806824	M91_17574/M91_17011/E5288_WYG018141	3
GO:0030672	synaptic vesicle membrane	2/253	15/11520	6.07115	0.04179	0.537988	0.810195	E5288_WYG022627/M91_01468	2
GO:0099501	exocytic vesicle membrane	2/253	15/11520	6.07115	0.04179	0.537988	0.810195	E5288_WYG022627/M91_01468	2
GO:0005623	cell	189/253	8023/11520	1.07265	0.04281	0.537988	0.813876	M91_00029/M91_03199/M91_10706/M91_05073/M91_21149/M91_03537/M91_18504/M91_13220/M91_15738/E5288_WYG001079/AK4/M91_19316/LSM4/M91_03908/M91_09889/E5288_WYG019368/GMPR/M91_01980/E5288_WYG016488/M91_10735/M91_14150/M91_21170/M91_13205/E5288_WYG012491/M91_08493/M91_18952/M91_04742/M91_13370/MED4/M91_07355/M91_20235/M91_05819/BECN1/M91_05867/E5288_WYG000696/M91_01803/E5288_WYG001126/E5288_WYG008837/M9…	189
GO:0044464	cell part	189/253	8023/11520	1.07265	0.04281	0.537988	0.813876	M91_00029/M91_03199/M91_10706/M91_05073/M91_21149/M91_03537/M91_18504/M91_13220/M91_15738/E5288_WYG001079/M91_20126/M91_19316/LSM4/M91_03908/M91_09889/E5288_WYG019368/GMPR/M91_01980/E5288_WYG016488/M91_10735/M91_14150/COQ3/M91_13205/E5288_WYG012491/M91_08493/M91_18952/M91_04742/M91_13370/MED4/M91_07355/COQ5/M91_05819/BECN1/M91_05867/E5288_WYG000696/M91_01803/E5288_WYG001126/E5288_WYG008837/M91_06…	189
GO:0031410	cytoplasmic vesicle	16/253	457/11520	1.59417	0.04464	0.547584	0.820133	M91_05867/M91_06547/M91_21422/E5288_WYG022627/M91_05656/M91_08512/M91_17837/M91_03581/E5288_WYG015359/E5288_WYG006634/M91_18551/M91_18346/M91_01468/M91_13958/M91_07901/M91_04324	16
GO:0097708	intracellular vesicle	16/253	458/11520	1.59069	0.04537	0.551288	0.822514	M91_05867/M91_06547/M91_21422/E5288_WYG022627/M91_05656/M91_08512/M91_17837/M91_03581/E5288_WYG015359/E5288_WYG006634/M91_18551/M91_18346/M91_01468/M91_13958/M91_07901/M91_04324	16
GO:0034705	potassium channel complex	3/253	37/11520	3.69191	0.04703	0.566118	0.827699	M91_17574/M91_17011/E5288_WYG018141	3

## Sheet: MF
ID	Description	GeneRatio	BgRatio	FoldEnrichment	pvalue	p.adjust	qvalue	genes	Count
GO:0005488	binding	205/272	7027/11672	1.25187	7.2e-08	0.000220248	0.000218876	MTAP/M91_14111/LSM8/E5288_WYG006418/M91_05073/M91_21149/M91_03537/E5288_WYG017237/M91_18504/AK2/M91_13220/M91_02015/M91_15738/M91_20126/M91_19316/M91_20499/LSM4/M91_03908/E5288_WYG019368/GMPR/M91_06778/COQ3/M91_13205/M91_00804/E5288_WYG012491/M91_08493/E5288_WYG011427/COQ5/M91_13475/M91_05819/ADSS/BECN1/E5288_WYG000696/M91_01803/E5288_WYG008837/M91_06547/E5288_WYG010680/M91_21422/M91_02320/E5288_…	205
GO:0015085	calcium ion transmembrane transporter activity	9/272	54/11672	7.15196	3.8e-06	0.0058121	0.0057759	M91_06716/M91_01308/M91_03567/M91_10265/M91_14776/M91_06789/M91_15588/E5288_WYG010837/M91_08608	9
GO:0005262	calcium channel activity	7/272	40/11672	7.50956	3.3e-05	0.033649	0.0328055	M91_06716/M91_01308/M91_10265/M91_06789/M91_15588/E5288_WYG010837/M91_08608	7
GO:0003682	chromatin binding	10/272	93/11672	4.61417	5.9e-05	0.0451203	0.0448392	M91_03537/E5288_WYG010680/M91_09662/E5288_WYG021385/E5288_WYG010266/E5288_WYG001008/E5288_WYG010718/E5288_WYG005508/M91_16688/E5288_WYG009222	10
GO:0005261	cation channel activity	14/272	184/11672	3.26503	0.0001	0.06118	0.0582608	M91_10706/M91_06716/M91_17574/M91_01308/M91_17011/M91_09234/M91_10265/E5288_WYG018141/M91_06789/M91_15588/E5288_WYG010837/M91_08608/M91_04976/M91_06551	14
GO:0043167	ion binding	117/272	3785/11672	1.32647	0.00014	0.06992	0.0664371	M91_12562/M91_14111/LSM8/GATB/M91_05073/M91_21149/M91_03537/AK2/M91_13220/M91_02015/M91_19316/M91_20499/LSM4/M91_03908/M91_21170/M91_13205/M91_08493/E5288_WYG011427/ADSS/BECN1/E5288_WYG000696/E5288_WYG008837/M91_06547/M91_02320/E5288_WYG006787/M91_05656/M91_11179/M91_01986/M91_05651/M91_06163/M91_06154/M91_08512/M91_20489/M91_06131/M91_12208/E5288_WYG021707/E5288_WYG020901/M91_20608/FEN1/E5288_WY…	117
GO:0031490	chromatin DNA binding	5/272	23/11672	9.32864	0.00016	0.06992	0.0694845	E5288_WYG010680/E5288_WYG021385/E5288_WYG001008/E5288_WYG010718/E5288_WYG005508	5
GO:0005540	hyaluronic acid binding	4/272	14/11672	12.2605	0.00024	0.09177	0.084013	E5288_WYG021707/M91_20909/M91_10158/M91_02188	4
GO:0046873	metal ion transmembrane transporter activity	15/272	227/11672	2.83558	0.00028	0.0951689	0.0893509	M91_06716/M91_17574/M91_01308/M91_03567/M91_17011/M91_10265/E5288_WYG018141/M91_01468/M91_14776/M91_06789/M91_15588/E5288_WYG010837/M91_08608/M91_04976/M91_06551	15
GO:0005244	voltage-gated ion channel activity	10/272	114/11672	3.76419	0.00032	0.0973318	0.0938217	M91_17574/M91_01308/M91_17011/M91_10265/E5288_WYG018141/M91_06789/M91_15588/M91_08608/M91_04976/M91_06551	10
GO:0022832	voltage-gated channel activity	10/272	115/11672	3.73146	0.00035	0.0973318	0.0967255	M91_17574/M91_01308/M91_17011/M91_10265/E5288_WYG018141/M91_06789/M91_15588/M91_08608/M91_04976/M91_06551	10
GO:0005509	calcium ion binding	23/272	462/11672	2.1363	0.0005	0.120175	0.112591	M91_12562/M91_05073/COQ3/E5288_WYG000696/M91_06547/M91_02320/M91_11179/M91_06163/M91_20644/M91_10158/M91_04070/M91_20716/M91_02483/M91_17996/M91_02188/M91_08671/M91_01219/E5288_WYG005957/M91_06663/M91_19637/M91_15231/E5288_WYG017020/M91_11761	23
GO:0015267	channel activity	17/272	295/11672	2.47288	0.00055	0.120175	0.116649	M91_10706/M91_13515/M91_06716/M91_17574/M91_01308/M91_17011/M91_09234/M91_15550/M91_10265/E5288_WYG018141/M91_06789/M91_15588/E5288_WYG010837/E5288_WYG005957/M91_08608/M91_04976/M91_06551	17
GO:0022803	passive transmembrane transporter activity	17/272	295/11672	2.47288	0.00055	0.120175	0.116649	M91_10706/M91_13515/M91_06716/M91_17574/M91_01308/M91_17011/M91_09234/M91_15550/M91_10265/E5288_WYG018141/M91_06789/M91_15588/E5288_WYG010837/E5288_WYG005957/M91_08608/M91_04976/M91_06551	17
GO:0022838	substrate-specific channel activity	16/272	270/11672	2.54292	0.00059	0.120321	0.119571	M91_10706/M91_13515/M91_06716/M91_17574/M91_01308/M91_17011/M91_09234/M91_15550/M91_10265/E5288_WYG018141/M91_06789/M91_15588/E5288_WYG010837/M91_08608/M91_04976/M91_06551	16
GO:0005515	protein binding	75/272	2293/11672	1.40357	0.00086	0.164421	0.147698	E5288_WYG017237/M91_13220/M91_02015/M91_15738/E5288_WYG019368/GMPR/M91_21170/E5288_WYG012491/M91_20235/M91_13475/E5288_WYG000696/M91_01803/E5288_WYG010680/M91_21422/E5288_WYG022627/E5288_WYG016936/E5288_WYG006787/M91_21466/M91_09084/M91_05656/M91_17057/E5288_WYG004790/M91_12989/M91_20489/E5288_WYG013803/E5288_WYG020901/M91_06396/E5288_WYG021385/E5288_WYG003080/M91_17837/E5288_WYG014396/MAP1LC3B/E…	75
GO:0003678	DNA helicase activity	5/272	34/11672	6.31055	0.00106	0.18193	0.163562	M91_08493/E5288_WYG013790/M91_06168/M91_04975/MCM7	5
GO:0043168	anion binding	60/272	1752/11672	1.46958	0.0011	0.18193	0.166355	M91_14111/GATB/M91_05073/M91_21149/M91_03537/M91_14110/M91_13220/M91_17586/M91_08493/E5288_WYG011427/ADSS/M91_09580/M91_06547/M91_02320/E5288_WYG006787/M91_06163/M91_08512/M91_20489/M91_12208/E5288_WYG021707/E5288_WYG020901/E5288_WYG008987/M91_01955/E5288_WYG014396/M91_19897/M91_06225/E5288_WYG016652/M91_20986/M91_17972/M91_06420/E5288_WYG020654/E5288_WYG013790/M91_20909/M91_00048/M91_10158/M91_1…	60
GO:0005539	glycosaminoglycan binding	6/272	51/11672	5.04844	0.00113	0.18193	0.168379	ADSS/M91_20489/E5288_WYG021707/M91_20909/M91_10158/M91_02188	6
GO:0043169	cation binding	75/272	2322/11672	1.38604	0.00125	0.182265	0.17591	MTAP/LSM8/M91_05073/M91_02015/M91_19316/M91_20499/M91_03908/COQ3/M91_13205/ADSS/E5288_WYG000696/E5288_WYG008837/M91_06547/M91_02320/M91_05656/M91_11179/M91_01986/M91_05651/M91_06163/M91_06154/M91_06131/M91_20608/M91_15422/E5288_WYG011510/E5288_WYG010103/E5288_WYG017997/M91_01955/M91_04146/M91_15488/M91_01521/M91_06225/M91_20644/E5288_WYG009503/E5288_WYG001941/HIF-2alpha/M91_15321/M91_00032/M91_13…	75
GO:0036094	small molecule binding	59/272	1725/11672	1.46771	0.00127	0.182265	0.177085	M91_14111/E5288_WYG006418/M91_05073/M91_21149/M91_03537/M91_18504/M91_14110/M91_13220/M91_17586/M91_06778/M91_08493/M91_09580/M91_06547/E5288_WYG006787/M91_06163/M91_08512/M91_12208/E5288_WYG021707/E5288_WYG020901/M91_01955/E5288_WYG014396/M91_19897/M91_06225/E5288_WYG016652/M91_20986/M91_15321/M91_17972/M91_06420/E5288_WYG020654/E5288_WYG013790/M91_20909/M91_10158/M91_10168/M91_09095/fabp5/M91_1…	59
GO:0042162	telomeric DNA binding	3/272	10/11672	12.8735	0.00133	0.182265	0.180483	M91_08493/M91_18222/M91_06168	3
GO:0046872	metal ion binding	74/272	2294/11672	1.38425	0.00141	0.182265	0.18474	M91_12562/LSM8/M91_05073/M91_02015/M91_19316/M91_20499/M91_03908/M91_21170/M91_13205/ADSS/E5288_WYG000696/E5288_WYG008837/M91_06547/M91_02320/M91_05656/M91_11179/M91_01986/M91_05651/M91_06163/M91_06154/M91_06131/M91_20608/FEN1/E5288_WYG011510/E5288_WYG010103/E5288_WYG017997/M91_01955/M91_04146/M91_15488/M91_01521/M91_20644/E5288_WYG009503/E5288_WYG001941/HIF-2alpha/M91_15321/M91_00032/M91_13608/M…	74
GO:0005216	ion channel activity	15/272	266/11672	2.41984	0.00143	0.182265	0.185759	M91_10706/M91_13515/M91_06716/M91_17574/M91_01308/M91_17011/M91_09234/M91_10265/E5288_WYG018141/M91_06789/M91_15588/E5288_WYG010837/M91_08608/M91_04976/M91_06551	15
GO:0022890	inorganic cation transmembrane transporter activity	17/272	338/11672	2.15828	0.00242	0.296111	0.27854	M91_10706/M91_06716/M91_17574/M91_01308/M91_03567/M91_17011/M91_09234/M91_10265/E5288_WYG018141/M91_01468/M91_14776/M91_06789/M91_15588/E5288_WYG010837/M91_08608/M91_04976/M91_06551	17
GO:0031406	carboxylic acid binding	6/272	60/11672	4.29118	0.00264	0.299102	0.296358	E5288_WYG021707/M91_20909/M91_10158/fabp5/M91_02188/M91_07901	6
GO:0043177	organic acid binding	6/272	60/11672	4.29118	0.00264	0.299102	0.296358	E5288_WYG021707/M91_20909/M91_10158/fabp5/M91_02188/M91_07901	6
GO:0140097	catalytic activity, acting on DNA	8/272	103/11672	3.33295	0.00276	0.30153	0.30571	M91_08493/M91_04146/E5288_WYG009503/E5288_WYG020654/E5288_WYG013790/M91_06168/M91_04975/MCM7	8
GO:0003779	actin binding	12/272	208/11672	2.47568	0.00349	0.355864	0.35765	E5288_WYG017237/M91_21170/M91_13475/E5288_WYG000696/M91_13570/M91_12079/M91_07060/M91_14339/E5288_WYG020630/M91_04194/M91_16716/M91_19637	12
GO:0022839	ion gated channel activity	12/272	208/11672	2.47568	0.00349	0.355864	0.35765	M91_10706/M91_17574/M91_01308/M91_17011/M91_09234/M91_10265/E5288_WYG018141/M91_06789/M91_15588/M91_08608/M91_04976/M91_06551	12
GO:0097159	organic cyclic compound binding	105/272	3604/11672	1.2502	0.00368	0.363133	0.369918	M91_14111/LSM8/E5288_WYG006418/M91_05073/M91_21149/M91_03537/M91_14110/M91_13220/AK4/M91_19316/LSM4/E5288_WYG019368/M91_13205/M91_00804/E5288_WYG012491/M91_08493/COQ5/M91_05819/BECN1/M91_01803/E5288_WYG008837/M91_06547/E5288_WYG010680/SNRPD3/E5288_WYG006787/M91_17339/M91_09084/E5288_WYG004790/M91_12989/M91_06163/M91_08512/M91_04236/M91_12208/E5288_WYG013803/E5288_WYG020901/E5288_WYG021385/E5288_W…	105
GO:0042802	identical protein binding	17/272	356/11672	2.04916	0.00411	0.39289	0.396024	M91_13220/E5288_WYG019368/GMPR/E5288_WYG012491/E5288_WYG000696/M91_09084/E5288_WYG020901/E5288_WYG010266/E5288_WYG001941/M91_12079/M91_16616/E5288_WYG015359/fabp5/M91_18222/M91_16455/M91_01468/E5288_WYG005957	17
GO:1901363	heterocyclic compound binding	104/272	3586/11672	1.24451	0.00455	0.409366	0.420589	M91_14111/LSM8/GATB/M91_05073/M91_21149/M91_03537/AK2/M91_13220/M91_20126/M91_19316/LSM4/M91_13205/M91_00804/E5288_WYG012491/M91_08493/COQ5/M91_05819/BECN1/M91_01803/E5288_WYG008837/M91_06547/E5288_WYG010680/SNRPD3/E5288_WYG006787/M91_17339/M91_09084/E5288_WYG004790/M91_12989/M91_06163/M91_08512/M91_04236/M91_12208/E5288_WYG013803/E5288_WYG020901/E5288_WYG021385/E5288_WYG009380/FEN1/NTHL1/M91_019…	104
GO:0022836	gated channel activity	12/272	215/11672	2.39508	0.00455	0.409366	0.420589	M91_10706/M91_17574/M91_01308/M91_17011/M91_09234/M91_10265/E5288_WYG018141/M91_06789/M91_15588/M91_08608/M91_04976/M91_06551	12
GO:0003997	acyl-CoA oxidase activity	2/272	5/11672	17.1647	0.00517	0.427433	0.451996	M91_21149/M91_20975	2
GO:0004143	diacylglycerol kinase activity	2/272	5/11672	17.1647	0.00517	0.427433	0.451996	M91_05073/M91_02483	2
GO:0035254	glutamate receptor binding	2/272	5/11672	17.1647	0.00517	0.427433	0.451996	M91_15738/E5288_WYG020630	2
GO:0008324	cation transmembrane transporter activity	17/272	367/11672	1.98774	0.00555	0.446775	0.469617	M91_10706/M91_06716/M91_17574/M91_01308/M91_03567/M91_17011/M91_09234/M91_10265/E5288_WYG018141/M91_01468/M91_14776/M91_06789/M91_15588/E5288_WYG010837/M91_08608/M91_04976/M91_06551	17
GO:0005042	netrin receptor activity	2/272	6/11672	14.3039	0.00763	0.598466	0.548994	M91_04742/M91_08111	2
GO:0003676	nucleic acid binding	64/272	2067/11672	1.32867	0.00838	0.640861	0.572086	LSM8/M91_03537/AK4/M91_19316/M91_13205/M91_00804/E5288_WYG012491/M91_08493/M91_05819/M91_01803/E5288_WYG008837/E5288_WYG010680/SNRPD3/M91_17339/M91_09084/E5288_WYG004790/M91_12989/M91_04236/E5288_WYG013803/E5288_WYG021385/E5288_WYG009380/M91_15422/NTHL1/M91_04146/E5288_WYG009503/M91_08848/M91_02297/M91_12872/M91_15321/M91_16767/M91_13608/M91_14316/M91_20501/COX1/E5288_WYG013790/M91_10168/M91_1935…	64
GO:0019887	protein kinase regulator activity	5/272	57/11672	3.76419	0.01034	0.712747	0.622586	E5288_WYG016936/E5288_WYG014396/M91_20229/M91_00036/E5288_WYG020630	5
GO:0016842	amidine-lyase activity	2/272	7/11672	12.2605	0.01052	0.712747	0.626632	E5288_WYG014381/M91_07901	2
GO:0003677	DNA binding	41/272	1224/11672	1.4374	0.01077	0.712747	0.632111	LSM8/M91_03537/M91_19316/E5288_WYG012491/M91_08493/M91_05819/M91_01803/E5288_WYG008837/E5288_WYG010680/SNRPD3/E5288_WYG004790/M91_12989/E5288_WYG013803/E5288_WYG021385/E5288_WYG009380/E5288_WYG003080/M91_04146/E5288_WYG009503/M91_15321/M91_20501/E5288_WYG020654/E5288_WYG013790/M91_19351/M91_18222/M91_03678/M91_15538/E5288_WYG001008/M91_14978/E5288_WYG002751/M91_06168/M91_15970/M91_05553/M91_04975…	41
GO:0022843	voltage-gated cation channel activity	6/272	81/11672	3.17865	0.01144	0.712747	0.64603	M91_17574/M91_17011/E5288_WYG018141/M91_15588/M91_04976/M91_06551	6
GO:0004386	helicase activity	7/272	107/11672	2.80731	0.01247	0.712747	0.665487	M91_08493/M91_20986/E5288_WYG013790/M91_10168/M91_06168/M91_04975/MCM7	7
GO:0046982	protein heterodimerization activity	10/272	190/11672	2.25851	0.01358	0.712747	0.684195	M91_01803/E5288_WYG004790/M91_12989/E5288_WYG013803/E5288_WYG021385/E5288_WYG002751/M91_05553/M91_12839/E5288_WYG005508/M91_16688	10
GO:0019207	kinase regulator activity	5/272	61/11672	3.51736	0.01363	0.712747	0.684988	E5288_WYG016936/E5288_WYG014396/M91_20229/M91_00036/E5288_WYG020630	5
GO:0015464	acetylcholine receptor activity	2/272	8/11672	10.7279	0.01381	0.712747	0.687812	M91_10706/M91_07649	2
GO:0016634	oxidoreductase activity, acting on the CH-CH group of donors, oxygen as acc...	2/272	8/11672	10.7279	0.01381	0.712747	0.687812	M91_21149/M91_20975	2
GO:0005249	voltage-gated potassium channel activity	5/272	62/11672	3.46063	0.01455	0.712747	0.698909	M91_17574/M91_17011/E5288_WYG018141/M91_04976/M91_06551	5
GO:0140030	modification-dependent protein binding	4/272	41/11672	4.18651	0.01485	0.712747	0.703187	M91_05656/E5288_WYG003080/E5288_WYG010266/E5288_WYG009222	4
GO:0071949	FAD binding	3/272	23/11672	5.59719	0.0157	0.712747	0.714671	M91_21149/M91_17586/E5288_WYG006787	3
GO:0042393	histone binding	4/272	42/11672	4.08683	0.01612	0.712747	0.720024	E5288_WYG003080/E5288_WYG010266/M91_20986/E5288_WYG009222	4
GO:0015318	inorganic molecular entity transmembrane transporter activity	19/272	480/11672	1.69859	0.01709	0.712747	0.73165	M91_10706/M91_13515/M91_06716/M91_17574/M91_01308/M91_03567/M91_17011/M91_16394/M91_09234/M91_10265/E5288_WYG018141/M91_01468/M91_14776/M91_06789/M91_15588/E5288_WYG010837/M91_08608/M91_04976/M91_06551	19
GO:0042277	peptide binding	4/272	43/11672	3.99179	0.01746	0.712747	0.735835	E5288_WYG019368/E5288_WYG006787/E5288_WYG001941/E5288_WYG004497	4
GO:0003684	damaged DNA binding	3/272	24/11672	5.36397	0.01764	0.712747	0.737824	M91_08493/M91_06168/M91_05516	3
GO:0003951	NAD+ kinase activity	2/272	10/11672	8.58235	0.02152	0.712747	0.774431	M91_05073/M91_02483	2
GO:0030551	cyclic nucleotide binding	2/272	10/11672	8.58235	0.02152	0.712747	0.774431	M91_12208/E5288_WYG014396	2
GO:0070615	nucleosome-dependent ATPase activity	3/272	26/11672	4.95136	0.0219	0.712747	0.777474	M91_03537/M91_20986/M91_04975	3
GO:0005215	transporter activity	27/272	773/11672	1.49886	0.02275	0.712747	0.783992	M91_10706/GMPR/M91_06716/E5288_WYG022627/M91_17574/M91_01308/M91_06131/E5288_WYG020901/M91_03567/M91_17011/fabp5/M91_16394/M91_09234/M91_15550/M91_10265/E5288_WYG018141/M91_01246/M91_01468/M91_14776/M91_06789/M91_15588/M91_06450/E5288_WYG010837/E5288_WYG005957/M91_08608/M91_04976/M91_06551	27
GO:0097367	carbohydrate derivative binding	46/272	1481/11672	1.33284	0.0246	0.745063	0.796938	M91_14111/E5288_WYG006418/M91_05073/M91_03537/M91_14110/M91_13220/M91_08493/ADSS/M91_09580/M91_06547/M91_06163/M91_08512/M91_20489/M91_12208/E5288_WYG021707/E5288_WYG020901/M91_01955/E5288_WYG014396/M91_19897/E5288_WYG016652/M91_20986/M91_17972/M91_06420/COX1/E5288_WYG013790/M91_20909/M91_10158/M91_10168/M91_11998/M91_12788/M91_02483/M91_05389/M91_13411/M91_06168/M91_15386/M91_04975/M91_02188/M91…	46
GO:0016840	carbon-nitrogen lyase activity	2/272	11/11672	7.80214	0.0259	0.769205	0.805144	E5288_WYG014381/M91_07901	2
GO:0016868	intramolecular transferase activity, phosphotransferases	2/272	11/11672	7.80214	0.0259	0.769205	0.805144	E5288_WYG001079/E5288_WYG017997	2
GO:0005544	calcium-dependent phospholipid binding	3/272	28/11672	4.59769	0.02668	0.784751	0.809757	E5288_WYG011427/M91_00048/M91_08275	3
GO:0044877	protein-containing complex binding	11/272	245/11672	1.92665	0.0286	0.828239	0.820233	M91_03537/M91_13220/E5288_WYG019368/M91_21170/E5288_WYG001941/M91_09701/M91_03776/E5288_WYG020630/M91_16716/M91_16688/E5288_WYG009222	11
GO:0015075	ion transmembrane transporter activity	19/272	508/11672	1.60497	0.0287	0.828239	0.820747	M91_10706/GMPR/M91_06716/M91_17574/M91_01308/M91_03567/M91_17011/M91_16394/M91_09234/M91_10265/E5288_WYG018141/M91_01468/M91_14776/M91_06789/M91_15588/E5288_WYG010837/M91_08608/M91_04976/M91_06551	19
GO:0048029	monosaccharide binding	3/272	29/11672	4.43915	0.02926	0.836508	0.823572	M91_18504/M91_14997/M91_07901	3
GO:0031491	nucleosome binding	2/272	12/11672	7.15196	0.03061	0.867	0.830031	M91_03537/E5288_WYG009222	2
GO:0008092	cytoskeletal protein binding	15/272	378/11672	1.70285	0.03146	0.8829	0.83386	E5288_WYG017237/COQ3/M91_13475/E5288_WYG000696/E5288_WYG016652/M91_13570/M91_12079/M91_07060/M91_14339/M91_03776/E5288_WYG020630/M91_04194/M91_16716/M91_15403/M91_19637	15
GO:0015079	potassium ion transmembrane transporter activity	6/272	102/11672	2.52422	0.03184	0.885441	0.835517	M91_17574/M91_03567/M91_17011/E5288_WYG018141/M91_04976/M91_06551	6
GO:0098772	molecular function regulator	29/272	878/11672	1.41736	0.03554	0.956072	0.850073	M91_13220/M91_09889/E5288_WYG019368/M91_03277/M91_17432/M91_21422/M91_02379/E5288_WYG016936/M91_21466/M91_17057/M91_20489/M91_06396/E5288_WYG014396/M91_07801/E5288_WYG016652/ADI1/M91_00036/E5288_WYG021502/M91_02447/M91_16305/E5288_WYG020630/M91_12839/M91_01017/M91_05516/M91_14735/IL16/M91_01581/M91_14666/E5288_WYG017020	29
GO:0001540	amyloid-beta binding	2/272	13/11672	6.60181	0.03563	0.956072	0.850395	E5288_WYG019368/E5288_WYG001941	2
GO:0035064	methylated histone binding	2/272	13/11672	6.60181	0.03563	0.956072	0.850395	E5288_WYG010266/E5288_WYG009222	2
GO:0140034	methylation-dependent protein binding	2/272	13/11672	6.60181	0.03563	0.956072	0.850395	E5288_WYG010266/E5288_WYG009222	2
GO:0060589	nucleoside-triphosphatase regulator activity	7/272	135/11672	2.22505	0.03854	1	0.860111	M91_09889/M91_03277/M91_17432/M91_07801/E5288_WYG016652/M91_16305/M91_14666	7
GO:0030246	carbohydrate binding	7/272	140/11672	2.14559	0.04542	1	0.878731	M91_18504/M91_07630/M91_10158/M91_04043/M91_02188/M91_14997/M91_07901	7
GO:0004089	carbonate dehydratase activity	2/272	15/11672	5.72157	0.04653	1	0.881281	M91_20499/E5288_WYG008073	2
GO:0000166	nucleotide binding	46/272	1548/11672	1.27516	0.04747	1	0.883358	M91_14111/GATB/M91_05073/M91_21149/M91_03537/M91_14110/M91_13220/LSM4/M91_08493/M91_09580/M91_06547/E5288_WYG006787/M91_06163/M91_08512/M91_12208/E5288_WYG020901/M91_01955/E5288_WYG014396/M91_19897/E5288_WYG016652/M91_20986/M91_15321/M91_17972/M91_06420/E5288_WYG020654/E5288_WYG013790/M91_10168/M91_11998/M91_12788/M91_02483/M91_05389/M91_13411/M91_06168/E5288_WYG017063/M91_15386/M91_04975/M91_124…	46
GO:1901265	nucleoside phosphate binding	46/272	1548/11672	1.27516	0.04747	1	0.883358	M91_14111/E5288_WYG006418/M91_05073/M91_21149/M91_03537/AK2/M91_13220/M91_17586/M91_08493/M91_09580/M91_06547/E5288_WYG006787/M91_06163/M91_08512/M91_12208/E5288_WYG020901/M91_01955/E5288_WYG014396/M91_19897/E5288_WYG016652/M91_20986/M91_15321/M91_17972/M91_06420/E5288_WYG020654/E5288_WYG013790/M91_10168/M91_11998/M91_12788/M91_02483/M91_05389/M91_13411/M91_06168/E5288_WYG017063/M91_15386/M91_049…	46
GO:0033218	amide binding	4/272	59/11672	2.90927	0.04839	1	0.885321	E5288_WYG019368/E5288_WYG006787/E5288_WYG001941/E5288_WYG004497	4
GO:0005096	GTPase activator activity	6/272	113/11672	2.2785	0.04855	1	0.885656	M91_09889/M91_03277/M91_17432/M91_07801/M91_16305/M91_14666	6
GO:0016773	phosphotransferase activity, alcohol group as acceptor	18/272	506/11672	1.52651	0.04925	1	0.887097	M91_05073/M91_13220/M91_06547/M91_06163/M91_12208/E5288_WYG017997/M91_01955/M91_19897/M91_06420/M91_11998/M91_02483/M91_05389/M91_13411/M91_12454/M91_02881/M91_01842/M91_02180/M91_04324	18

## Sheet: BP
ID	Description	GeneRatio	BgRatio	FoldEnrichment	pvalue	p.adjust	qvalue	genes	Count
GO:0051276	chromosome organization	28/254	374/11331	3.3398	2e-08	0.00020192	0.000201404	M91_03537/M91_08493/M91_05819/E5288_WYG010680/SNRPD3/E5288_WYG021385/E5288_WYG003080/M91_20986/M91_00036/E5288_WYG013790/M91_19351/M91_18222/E5288_WYG017450/E5288_WYG001008/M91_14978/M91_06168/M91_04975/M91_12839/M91_02232/M91_05516/MCM7/E5288_WYG010718/M91_16095/E5288_WYG005508/M91_16688/ELOVL2/M91_19066/E5288_WYG009222	28
GO:0071103	DNA conformation change	12/254	89/11331	6.01486	6.4e-07	0.00255765	0.00240871	M91_08493/E5288_WYG010680/M91_09662/E5288_WYG021385/E5288_WYG013790/E5288_WYG001008/M91_06168/M91_04975/M91_05516/MCM7/E5288_WYG010718/E5288_WYG005508	12
GO:0034765	regulation of ion transmembrane transport	14/254	125/11331	4.99635	7.6e-07	0.00255765	0.00255112	E5288_WYG019368/E5288_WYG000696/M91_17057/M91_17574/M91_01308/M91_17011/M91_10265/E5288_WYG018141/M91_06789/M91_15588/E5288_WYG010837/M91_08608/M91_04976/M91_06551	14
GO:0034762	regulation of transmembrane transport	14/254	134/11331	4.66077	1.8e-06	0.0045432	0.00424674	E5288_WYG019368/E5288_WYG000696/M91_17057/M91_17574/M91_01308/M91_17011/M91_10265/E5288_WYG018141/M91_06789/M91_15588/E5288_WYG010837/M91_08608/M91_04976/M91_06551	14
GO:0006325	chromatin organization	19/254	244/11331	3.47375	2.4e-06	0.00484608	0.00483369	M91_03537/M91_05819/E5288_WYG010680/M91_09662/E5288_WYG021385/E5288_WYG003080/M91_20986/M91_00036/M91_19351/E5288_WYG017450/E5288_WYG001008/M91_14978/M91_04975/M91_05516/E5288_WYG010718/M91_16095/E5288_WYG005508/M91_16683/E5288_WYG009222	19
GO:0043269	regulation of ion transport	14/254	143/11331	4.36744	3.8e-06	0.00639413	0.00637779	E5288_WYG019368/E5288_WYG000696/M91_17057/M91_17574/M91_01308/M91_17011/M91_10265/E5288_WYG018141/M91_06789/M91_15588/E5288_WYG010837/M91_08608/M91_04976/M91_06551	14
GO:0065004	protein-DNA complex assembly	9/254	60/11331	6.69154	6.8e-06	0.0090864	0.00874632	E5288_WYG010680/M91_09662/E5288_WYG021385/E5288_WYG001008/M91_12839/M91_02232/M91_05516/E5288_WYG010718/E5288_WYG005508	9
GO:0016043	cellular component organization	65/254	1708/11331	1.6977	7.2e-06	0.0090864	0.00898103	M91_05073/M91_03537/E5288_WYG017237/M91_13220/E5288_WYG019368/GMPR/M91_10735/M91_14150/M91_08493/M91_05819/BECN1/M91_06547/E5288_WYG010680/E5288_WYG022627/SNRPD3/M91_01454/M91_17574/M91_11179/E5288_WYG016062/M91_13285/E5288_WYG021385/E5288_WYG003080/E5288_WYG001941/M91_20986/HIF-2alpha/SNRPD3/M91_16767/M91_12079/COX1/E5288_WYG013790/M91_20909/M91_08111/M91_10173/M91_19351/M91_07060/M91_09701/M91_…	65
GO:0006334	nucleosome assembly	7/254	35/11331	8.92205	1e-05	0.0110138	0.0102962	E5288_WYG010680/M91_09662/E5288_WYG021385/E5288_WYG001008/M91_05516/E5288_WYG010718/E5288_WYG005508	7
GO:0070588	calcium ion transmembrane transport	10/254	80/11331	5.57628	1.1e-05	0.0110138	0.0106612	M91_06716/E5288_WYG000696/E5288_WYG001126/M91_01308/M91_10265/M91_14776/M91_06789/M91_15588/E5288_WYG010837/M91_08608	10
GO:0071824	protein-DNA complex subunit organization	9/254	64/11331	6.27331	1.2e-05	0.0110138	0.0109857	E5288_WYG010680/M91_09662/E5288_WYG021385/E5288_WYG001008/M91_12839/M91_02232/M91_05516/E5288_WYG010718/E5288_WYG005508	9
GO:0031497	chromatin assembly	7/254	38/11331	8.21768	1.8e-05	0.0147557	0.0141612	E5288_WYG010680/M91_09662/E5288_WYG021385/E5288_WYG001008/M91_05516/E5288_WYG010718/E5288_WYG005508	7
GO:0006816	calcium ion transport	11/254	103/11331	4.7642	1.9e-05	0.0147557	0.0146056	M91_06716/E5288_WYG000696/E5288_WYG001126/M91_01308/M91_03567/M91_10265/M91_14776/M91_06789/M91_15588/E5288_WYG010837/M91_08608	11
GO:0034728	nucleosome organization	7/254	39/11331	8.00697	2.2e-05	0.0158651	0.0158246	E5288_WYG010680/M91_09662/E5288_WYG021385/E5288_WYG001008/M91_05516/E5288_WYG010718/E5288_WYG005508	7
GO:0006333	chromatin assembly or disassembly	7/254	40/11331	7.80679	2.6e-05	0.0174997	0.017455	E5288_WYG010680/M91_09662/E5288_WYG021385/E5288_WYG001008/M91_05516/E5288_WYG010718/E5288_WYG005508	7
GO:0006996	organelle organization	46/254	1113/11331	1.84373	3e-05	0.01893	0.0188816	M91_03537/E5288_WYG017237/E5288_WYG019368/M91_14150/M91_08493/M91_05819/BECN1/E5288_WYG010680/E5288_WYG022627/SNRPD3/M91_01454/E5288_WYG016062/E5288_WYG021385/E5288_WYG003080/M91_20986/HIF-2alpha/M91_12079/COX1/E5288_WYG013790/M91_19351/M91_07060/M91_14339/M91_18222/E5288_WYG017450/M91_03776/COQ7/M91_14978/E5288_WYG020630/M91_04194/M91_06168/M91_04975/M91_12839/M91_02232/M91_05516/MCM7/E5288_WYG0…	46
GO:0071840	cellular component organization or biogenesis	65/254	1803/11331	1.60824	4.2e-05	0.0249431	0.0248793	M91_05073/M91_03537/E5288_WYG017237/M91_13220/E5288_WYG019368/GMPR/M91_10735/M91_14150/M91_08493/M91_05819/BECN1/M91_06547/E5288_WYG010680/E5288_WYG022627/SNRPD3/M91_01454/M91_17574/M91_11179/E5288_WYG016062/M91_13285/E5288_WYG021385/E5288_WYG003080/E5288_WYG001941/M91_20986/HIF-2alpha/SNRPD3/M91_16767/M91_12079/E5288_WYG020654/E5288_WYG013790/M91_20909/M91_08111/M91_10173/M91_19351/M91_07060/M91…	65
GO:0006323	DNA packaging	7/254	47/11331	6.64408	7.7e-05	0.0431884	0.0412896	E5288_WYG010680/M91_09662/E5288_WYG021385/E5288_WYG001008/M91_05516/E5288_WYG010718/E5288_WYG005508	7
GO:0070838	divalent metal ion transport	11/254	124/11331	3.95736	0.0001	0.0531368	0.0504793	M91_06716/E5288_WYG000696/E5288_WYG001126/M91_01308/M91_03567/M91_10265/M91_14776/M91_06789/M91_15588/E5288_WYG010837/M91_08608	11
GO:0032879	regulation of localization	25/254	490/11331	2.27603	0.00011	0.055528	0.0541471	M91_13220/E5288_WYG019368/E5288_WYG000696/M91_06547/E5288_WYG022627/M91_01454/M91_17057/M91_17574/M91_01308/E5288_WYG001941/E5288_WYG021502/M91_17011/M91_09701/M91_03776/E5288_WYG020630/M91_10265/E5288_WYG018141/M91_14735/M91_01468/M91_06789/M91_15588/E5288_WYG010837/M91_08608/M91_04976/M91_06551	25
GO:0072511	divalent inorganic cation transport	11/254	127/11331	3.86388	0.00013	0.062499	0.0609616	M91_06716/E5288_WYG000696/E5288_WYG001126/M91_01308/M91_03567/M91_10265/M91_14776/M91_06789/M91_15588/E5288_WYG010837/M91_08608	11
GO:0032392	DNA geometric change	6/254	37/11331	7.23409	0.00016	0.070233	0.0700535	M91_08493/E5288_WYG013790/M91_06168/M91_04975/M91_05516/MCM7	6
GO:0007399	nervous system development	21/254	386/11331	2.42698	0.00016	0.070233	0.0700535	M91_05073/M91_03908/M91_10735/M91_18952/M91_06547/M91_01454/E5288_WYG017731/M91_13285/E5288_WYG021385/E5288_WYG008987/HIF-2alpha/M91_13570/M91_20909/M91_08111/M91_09701/E5288_WYG020630/M91_05516/M91_07244/M91_12592/M91_15403/M91_06679	21
GO:0048699	generation of neurons	15/254	228/11331	2.93488	0.00019	0.0799267	0.0790635	M91_05073/M91_10735/M91_18952/M91_06547/M91_01454/E5288_WYG017731/M91_13285/E5288_WYG008987/M91_00036/M91_08111/M91_09701/E5288_WYG020630/M91_05516/M91_07244/M91_15403	15
GO:0051049	regulation of transport	18/254	309/11331	2.59865	0.00021	0.0848064	0.0845896	E5288_WYG019368/E5288_WYG000696/E5288_WYG022627/M91_17057/M91_17574/M91_01308/E5288_WYG001941/M91_17011/E5288_WYG020630/M91_10265/E5288_WYG018141/M91_01468/M91_06789/M91_15588/E5288_WYG010837/M91_08608/M91_04976/M91_06551	18
GO:0022008	neurogenesis	15/254	238/11331	2.81157	0.0003	0.116492	0.112673	M91_05073/M91_10735/M91_18952/M91_06547/M91_01454/E5288_WYG017731/M91_13285/E5288_WYG008987/M91_00036/M91_08111/M91_09701/E5288_WYG020630/M91_05516/M91_07244/M91_15403	15
GO:0098655	cation transmembrane transport	20/254	379/11331	2.3541	0.00034	0.127135	0.123971	E5288_WYG019368/M91_06716/E5288_WYG000696/E5288_WYG001126/M91_17057/M91_17574/M91_01308/M91_03567/M91_17011/M91_09234/M91_10265/E5288_WYG018141/M91_01468/M91_14776/M91_06789/M91_15588/E5288_WYG010837/M91_08608/M91_04976/M91_06551	20
GO:0007158	neuron cell-cell adhesion	2/254	2/11331	44.6102	0.0005	0.155533	0.16326	M91_06547/E5288_WYG020630	2
GO:0010940	positive regulation of necrotic cell death	2/254	2/11331	44.6102	0.0005	0.155533	0.16326	M91_13220/M91_00036	2
GO:0021801	cerebral cortex radial glia guided migration	2/254	2/11331	44.6102	0.0005	0.155533	0.16326	M91_01454/E5288_WYG020630	2
GO:0021819	layer formation in cerebral cortex	2/254	2/11331	44.6102	0.0005	0.155533	0.16326	M91_01454/E5288_WYG020630	2
GO:0022030	telencephalon glial cell migration	2/254	2/11331	44.6102	0.0005	0.155533	0.16326	M91_01454/E5288_WYG020630	2
GO:0016071	mRNA metabolic process	15/254	250/11331	2.67661	0.00051	0.155533	0.165983	M91_20126/M91_01980/M91_04236/E5288_WYG009380/M91_15422/M91_12872/SNRPD3/M91_16767/M91_14316/M91_13268/ITPA/M91_04044/M91_14735/SNRPD1/M91_21531	15
GO:0050767	regulation of neurogenesis	9/254	104/11331	3.8605	0.00053	0.155533	0.171377	M91_05073/M91_06547/M91_01454/E5288_WYG017731/M91_00036/M91_09701/E5288_WYG020630/M91_05516/M91_07244	9
GO:0045934	negative regulation of nucleobase-containing compound metabolic process	16/254	279/11331	2.55829	0.00055	0.155533	0.176701	M91_19316/E5288_WYG012491/E5288_WYG008837/E5288_WYG010680/E5288_WYG021385/M91_04235/E5288_WYG003080/E5288_WYG010266/E5288_WYG001941/M91_15321/E5288_WYG020654/E5288_WYG001008/E5288_WYG020630/M91_04044/M91_05516/M91_14735	16
GO:0051253	negative regulation of RNA metabolic process	15/254	252/11331	2.65537	0.00056	0.155533	0.179338	M91_19316/E5288_WYG012491/E5288_WYG008837/E5288_WYG010680/E5288_WYG021385/M91_04235/E5288_WYG003080/E5288_WYG010266/E5288_WYG001941/M91_15321/E5288_WYG001008/E5288_WYG020630/M91_04044/M91_05516/M91_14735	15
GO:0030182	neuron differentiation	13/254	200/11331	2.89967	0.00057	0.155533	0.181958	M91_05073/M91_10735/M91_18952/M91_06547/E5288_WYG017731/M91_13285/E5288_WYG008987/M91_00036/M91_08111/M91_09701/E5288_WYG020630/M91_07244/M91_15403	13
GO:0007155	cell adhesion	18/254	340/11331	2.36172	0.00065	0.168267	0.202328	M91_06547/M91_11179/M91_13285/E5288_WYG021707/M91_15260/M91_17266/M91_20909/M91_10158/M91_09701/M91_20716/E5288_WYG020630/M91_16455/M91_17996/M91_02188/M91_08671/M91_15799/E5288_WYG009747/M91_04324	18
GO:0098660	inorganic ion transmembrane transport	18/254	340/11331	2.36172	0.00065	0.168267	0.202328	M91_13515/M91_06716/E5288_WYG000696/E5288_WYG001126/M91_17574/M91_01308/M91_03567/M91_17011/M91_10265/E5288_WYG018141/M91_01468/M91_14776/M91_06789/M91_15588/E5288_WYG010837/M91_08608/M91_04976/M91_06551	18
GO:0030001	metal ion transport	18/254	341/11331	2.35479	0.00067	0.169108	0.207264	M91_06716/E5288_WYG000696/E5288_WYG001126/M91_17574/M91_01308/M91_03567/M91_15488/M91_17011/M91_10265/E5288_WYG018141/M91_01468/M91_14776/M91_06789/M91_15588/E5288_WYG010837/M91_08608/M91_04976/M91_06551	18
GO:0022610	biological adhesion	18/254	342/11331	2.34791	0.0007	0.172371	0.214553	M91_06547/M91_11179/M91_13285/E5288_WYG021707/M91_15260/M91_17266/M91_20909/M91_10158/M91_09701/M91_20716/E5288_WYG020630/M91_16455/M91_17996/M91_02188/M91_08671/M91_15799/E5288_WYG009747/M91_04324	18
GO:0060284	regulation of cell development	10/254	131/11331	3.40536	0.00072	0.173074	0.219338	M91_05073/M91_06547/M91_01454/E5288_WYG017731/M91_00036/M91_09701/E5288_WYG020630/M91_05516/M91_01468/M91_07244	10
GO:0098662	inorganic cation transmembrane transport	17/254	318/11331	2.38482	0.00082	0.192528	0.242417	M91_06716/E5288_WYG000696/E5288_WYG001126/M91_17574/M91_01308/M91_03567/M91_17011/M91_10265/E5288_WYG018141/M91_01468/M91_14776/M91_06789/M91_15588/E5288_WYG010837/M91_08608/M91_04976/M91_06551	17
GO:0032508	DNA duplex unwinding	5/254	36/11331	6.19587	0.00116	0.266167	0.31161	M91_08493/E5288_WYG013790/M91_06168/M91_04975/MCM7	5
GO:0043933	protein-containing complex subunit organization	23/254	514/11331	1.99618	0.00124	0.278201	0.326093	E5288_WYG019368/GMPR/E5288_WYG010680/M91_09662/M91_01454/M91_17574/E5288_WYG016062/E5288_WYG021385/E5288_WYG001941/SNRPD3/M91_16767/M91_10173/E5288_WYG001008/M91_12839/M91_02232/M91_05516/E5288_WYG018141/M91_15800/E5288_WYG010718/M91_04874/E5288_WYG005508/M91_16716/E5288_WYG009747	23
GO:0010035	response to inorganic substance	6/254	55/11331	4.86657	0.00138	0.30288	0.350023	M91_13220/E5288_WYG000696/E5288_WYG001941/M91_00036/M91_07901/E5288_WYG010837	6
GO:0002691	regulation of cellular extravasation	2/254	3/11331	29.7402	0.00148	0.30494	0.366101	M91_13220/M91_09701	2
GO:0071169	establishment of protein localization to chromatin	2/254	3/11331	29.7402	0.00148	0.30494	0.366101	E5288_WYG010680/E5288_WYG021385	2
GO:0097366	response to bronchodilator	2/254	3/11331	29.7402	0.00148	0.30494	0.366101	E5288_WYG010103/M91_00036	2
GO:0031058	positive regulation of histone modification	3/254	11/11331	12.1664	0.00161	0.325091	0.385851	E5288_WYG010680/E5288_WYG003080/E5288_WYG009222	3
GO:0045664	regulation of neuron differentiation	7/254	79/11331	3.95281	0.00192	0.380085	0.428323	M91_05073/M91_06547/E5288_WYG017731/M91_00036/M91_09701/E5288_WYG020630/M91_07244	7
GO:0006812	cation transport	21/254	471/11331	1.98899	0.00211	0.409665	0.451569	E5288_WYG019368/M91_06716/E5288_WYG000696/E5288_WYG001126/M91_17057/M91_17574/M91_01308/M91_03567/M91_15488/M91_17011/M91_09234/M91_10265/E5288_WYG018141/M91_01468/M91_14776/M91_06789/M91_15588/E5288_WYG010837/M91_08608/M91_04976/M91_06551	21
GO:0048468	cell development	17/254	348/11331	2.17924	0.00217	0.413188	0.458522	M91_05073/M91_10735/M91_18952/M91_06547/M91_01454/E5288_WYG017731/M91_13285/M91_00036/M91_20909/M91_08111/M91_09701/E5288_WYG020630/M91_16455/M91_05516/M91_01468/M91_07244/M91_15403	17
GO:0051960	regulation of nervous system development	9/254	127/11331	3.16136	0.00221	0.413188	0.46306	M91_05073/M91_06547/M91_01454/E5288_WYG017731/M91_00036/M91_09701/E5288_WYG020630/M91_05516/M91_07244	9
GO:0065008	regulation of biological quality	31/254	812/11331	1.7031	0.00245	0.427797	0.488768	M91_10706/M91_13220/E5288_WYG019368/M91_13515/M91_08493/E5288_WYG001126/E5288_WYG010680/E5288_WYG022627/M91_07649/M91_17057/M91_10769/M91_01308/E5288_WYG010103/M91_15488/E5288_WYG001941/HIF-2alpha/E5288_WYG015359/M91_18551/M91_18222/M91_03776/E5288_WYG020630/M91_06168/M91_19221/M91_05516/M91_13126/M91_12454/M91_14735/M91_01468/M91_16716/E5288_WYG009747/E5288_WYG010837	31
GO:0045892	negative regulation of transcription, DNA-templated	13/254	235/11331	2.4678	0.00247	0.427797	0.4908	M91_19316/E5288_WYG012491/E5288_WYG008837/E5288_WYG010680/E5288_WYG021385/M91_04235/E5288_WYG003080/E5288_WYG010266/E5288_WYG001941/M91_15321/E5288_WYG001008/E5288_WYG020630/M91_05516	13
GO:1902679	negative regulation of RNA biosynthetic process	13/254	235/11331	2.4678	0.00247	0.427797	0.4908	M91_19316/E5288_WYG012491/E5288_WYG008837/E5288_WYG010680/E5288_WYG021385/M91_04235/E5288_WYG003080/E5288_WYG010266/E5288_WYG001941/M91_15321/E5288_WYG001008/E5288_WYG020630/M91_05516	13
GO:1903507	negative regulation of nucleic acid-templated transcription	13/254	235/11331	2.4678	0.00247	0.427797	0.4908	M91_19316/E5288_WYG012491/E5288_WYG008837/E5288_WYG010680/E5288_WYG021385/M91_04235/E5288_WYG003080/E5288_WYG010266/E5288_WYG001941/M91_15321/E5288_WYG001008/E5288_WYG020630/M91_05516	13
GO:0099504	synaptic vesicle cycle	4/254	26/11331	6.86311	0.0025	0.427797	0.493818	E5288_WYG022627/M91_18551/M91_06366/M91_06450	4
GO:0005996	monosaccharide metabolic process	6/254	62/11331	4.31712	0.00257	0.432445	0.500721	E5288_WYG001079/M91_13370/M91_20608/E5288_WYG017997/M91_04043/M91_14997	6
GO:0070265	necrotic cell death	3/254	13/11331	10.2947	0.0027	0.446672	0.513055	M91_13220/E5288_WYG008987/M91_00036	3
GO:0031399	regulation of protein modification process	16/254	326/11331	2.18946	0.00278	0.446672	0.520346	M91_13220/E5288_WYG019368/M91_06547/E5288_WYG010680/E5288_WYG016936/M91_06163/M91_08512/E5288_WYG003080/E5288_WYG008987/E5288_WYG014396/ADI1/M91_00036/M91_09701/E5288_WYG020630/E5288_WYG009747/E5288_WYG009222	16
GO:0050890	cognition	4/254	27/11331	6.60892	0.00288	0.446672	0.529159	M91_10706/M91_07649/E5288_WYG010103/E5288_WYG014396	4
GO:0006397	mRNA processing	11/254	184/11331	2.66692	0.00289	0.446672	0.530023	AK4/M91_01980/M91_04236/E5288_WYG009380/M91_12872/SNRPD3/M91_16767/M91_14316/M91_13268/M91_04044/M91_21531	11
GO:0021799	cerebral cortex radially oriented cell migration	2/254	4/11331	22.3051	0.00292	0.446672	0.532594	M91_01454/E5288_WYG020630	2
GO:0071168	protein localization to chromatin	2/254	4/11331	22.3051	0.00292	0.446672	0.532594	E5288_WYG010680/E5288_WYG021385	2
GO:0065003	protein-containing complex assembly	20/254	455/11331	1.96089	0.00315	0.474663	0.551413	M91_13515/E5288_WYG010680/M91_09662/M91_17574/E5288_WYG016062/E5288_WYG021385/E5288_WYG001941/SNRPD3/M91_16767/M91_10173/E5288_WYG001008/M91_12839/M91_02232/M91_05516/E5288_WYG018141/M91_15800/E5288_WYG010718/M91_04874/E5288_WYG005508/E5288_WYG009747	20
GO:1905269	positive regulation of chromatin organization	3/254	14/11331	9.55934	0.00337	0.491819	0.568048	E5288_WYG010680/E5288_WYG003080/E5288_WYG009222	3
GO:0034220	ion transmembrane transport	22/254	523/11331	1.87653	0.00339	0.491819	0.569499	M91_10706/E5288_WYG019368/M91_13515/M91_06716/E5288_WYG000696/E5288_WYG001126/M91_17057/M91_17574/M91_01308/M91_03567/M91_17011/M91_09234/M91_10265/E5288_WYG018141/M91_01468/M91_14776/M91_06789/M91_15588/E5288_WYG010837/M91_08608/M91_04976/M91_06551	22
GO:2000113	negative regulation of cellular macromolecule biosynthetic process	14/254	273/11331	2.2877	0.00341	0.491819	0.570941	M91_19316/E5288_WYG012491/E5288_WYG008837/E5288_WYG010680/E5288_WYG021385/M91_04235/E5288_WYG003080/E5288_WYG010266/E5288_WYG001941/M91_15321/COX1/E5288_WYG001008/E5288_WYG020630/M91_05516	14
GO:0042325	regulation of phosphorylation	14/254	274/11331	2.27936	0.00352	0.500534	0.5787	M91_13220/E5288_WYG019368/M91_06547/E5288_WYG016936/M91_06163/M91_08512/E5288_WYG008987/E5288_WYG014396/M91_20229/M91_00036/M91_09701/E5288_WYG020630/MCM7/E5288_WYG009747	14
GO:0010558	negative regulation of macromolecule biosynthetic process	14/254	275/11331	2.27107	0.00364	0.510409	0.586851	M91_19316/E5288_WYG012491/E5288_WYG008837/E5288_WYG010680/E5288_WYG021385/M91_04235/E5288_WYG003080/E5288_WYG010266/E5288_WYG001941/M91_15321/E5288_WYG020654/E5288_WYG001008/E5288_WYG020630/M91_05516	14
GO:0001932	regulation of protein phosphorylation	13/254	247/11331	2.34791	0.00378	0.522779	0.59597	M91_13220/E5288_WYG019368/M91_06547/E5288_WYG016936/M91_06163/M91_08512/E5288_WYG008987/E5288_WYG014396/M91_20229/M91_00036/M91_09701/E5288_WYG020630/E5288_WYG009747	13
GO:0048666	neuron development	10/254	166/11331	2.68736	0.00419	0.558558	0.620502	M91_05073/M91_10735/M91_18952/M91_06547/M91_13285/M91_00036/M91_08111/M91_09701/E5288_WYG020630/M91_15403	10
GO:0051172	negative regulation of nitrogen compound metabolic process	22/254	533/11331	1.84132	0.00425	0.558558	0.623844	M91_19316/E5288_WYG012491/E5288_WYG008837/E5288_WYG010680/E5288_WYG016936/E5288_WYG006787/E5288_WYG021385/M91_04235/E5288_WYG003080/E5288_WYG014396/E5288_WYG010266/E5288_WYG001941/M91_00036/M91_15321/COX1/M91_02447/E5288_WYG001008/E5288_WYG020630/M91_04044/M91_05516/M91_14735/E5288_WYG009747	22
GO:0019220	regulation of phosphate metabolic process	15/254	310/11331	2.15856	0.00426	0.558558	0.624396	M91_13220/E5288_WYG019368/M91_06547/E5288_WYG016936/M91_06163/M91_08512/E5288_WYG008987/E5288_WYG014396/M91_20229/M91_00036/M91_09701/E5288_WYG020630/MCM7/E5288_WYG009747/M91_01581	15
GO:0051174	regulation of phosphorus metabolic process	15/254	310/11331	2.15856	0.00426	0.558558	0.624396	M91_13220/E5288_WYG019368/M91_06547/E5288_WYG016936/M91_06163/M91_08512/E5288_WYG008987/E5288_WYG014396/M91_20229/M91_00036/M91_09701/E5288_WYG020630/MCM7/E5288_WYG009747/M91_01581	15
GO:0006012	galactose metabolic process	2/254	5/11331	17.8441	0.00479	0.562324	0.65147	M91_13370/M91_04043	2
GO:0007205	protein kinase C-activating G protein-coupled receptor signaling pathway	2/254	5/11331	17.8441	0.00479	0.562324	0.65147	M91_05073/M91_02483	2
GO:0008347	glial cell migration	2/254	5/11331	17.8441	0.00479	0.562324	0.65147	M91_01454/E5288_WYG020630	2
GO:0010939	regulation of necrotic cell death	2/254	5/11331	17.8441	0.00479	0.562324	0.65147	M91_13220/M91_00036	2
GO:0021795	cerebral cortex cell migration	2/254	5/11331	17.8441	0.00479	0.562324	0.65147	M91_01454/E5288_WYG020630	2
GO:0030517	negative regulation of axon extension	2/254	5/11331	17.8441	0.00479	0.562324	0.65147	M91_00036/E5288_WYG020630	2
GO:0035066	positive regulation of histone acetylation	2/254	5/11331	17.8441	0.00479	0.562324	0.65147	E5288_WYG003080/E5288_WYG009222	2
GO:0099175	regulation of postsynapse organization	2/254	5/11331	17.8441	0.00479	0.562324	0.65147	M91_03776/E5288_WYG020630	2
GO:2000758	positive regulation of peptidyl-lysine acetylation	2/254	5/11331	17.8441	0.00479	0.562324	0.65147	E5288_WYG003080/E5288_WYG009222	2
GO:0010629	negative regulation of gene expression	17/254	377/11331	2.0116	0.00491	0.569786	0.657067	M91_20126/M91_19316/E5288_WYG012491/E5288_WYG008837/E5288_WYG010680/E5288_WYG021385/M91_04235/FEN1/E5288_WYG003080/E5288_WYG010266/E5288_WYG001941/M91_15321/E5288_WYG001008/E5288_WYG020630/M91_04044/M91_05516/M91_14735	17
GO:0010977	negative regulation of neuron projection development	3/254	16/11331	8.36442	0.00502	0.575931	0.662042	M91_00036/M91_09701/E5288_WYG020630	3
GO:0031327	negative regulation of cellular biosynthetic process	14/254	287/11331	2.17611	0.00529	0.600088	0.673662	M91_19316/E5288_WYG012491/E5288_WYG008837/E5288_WYG010680/E5288_WYG021385/M91_04235/E5288_WYG003080/E5288_WYG010266/E5288_WYG001941/M91_15321/COX1/E5288_WYG001008/E5288_WYG020630/M91_05516	14
GO:0010975	regulation of neuron projection development	5/254	51/11331	4.37355	0.00552	0.612417	0.682949	M91_05073/M91_06547/M91_00036/M91_09701/E5288_WYG020630	5
GO:0019932	second-messenger-mediated signaling	5/254	51/11331	4.37355	0.00552	0.612417	0.682949	M91_02015/E5288_WYG019368/M91_06163/M91_18608/M91_14735	5
GO:0009636	response to toxic substance	6/254	73/11331	3.66659	0.00581	0.633985	0.69393	M91_10706/M91_13220/E5288_WYG010103/E5288_WYG001941/M91_00036/M91_19221	6
GO:0031401	positive regulation of protein modification process	11/254	202/11331	2.42927	0.00584	0.633985	0.695023	M91_13220/E5288_WYG019368/M91_06547/E5288_WYG010680/M91_06163/M91_08512/E5288_WYG003080/E5288_WYG008987/M91_00036/E5288_WYG020630/E5288_WYG009222	11
GO:0009890	negative regulation of biosynthetic process	14/254	293/11331	2.13155	0.00632	0.678795	0.711504	M91_19316/E5288_WYG012491/E5288_WYG008837/E5288_WYG010680/E5288_WYG021385/M91_04235/E5288_WYG003080/E5288_WYG010266/E5288_WYG001941/M91_15321/COX1/E5288_WYG001008/E5288_WYG020630/M91_05516	14
GO:0019318	hexose metabolic process	5/254	53/11331	4.20851	0.0065	0.690779	0.717234	E5288_WYG001079/M91_13370/M91_20608/E5288_WYG017997/M91_04043	5
GO:0010605	negative regulation of macromolecule metabolic process	24/254	623/11331	1.71853	0.00673	0.707772	0.724232	AK4/M91_19316/E5288_WYG012491/E5288_WYG008837/E5288_WYG010680/E5288_WYG016936/E5288_WYG006787/E5288_WYG021385/M91_04235/M91_15422/E5288_WYG003080/E5288_WYG014396/E5288_WYG010266/E5288_WYG001941/HIF-2alpha/M91_15321/E5288_WYG020654/M91_02447/E5288_WYG001008/E5288_WYG020630/M91_04044/M91_05516/M91_14735/E5288_WYG009747	24
GO:0038007	netrin-activated signaling pathway	2/254	6/11331	14.8701	0.00707	0.715806	0.733966	M91_04742/M91_08111	2
GO:1990000	amyloid fibril formation	2/254	6/11331	14.8701	0.00707	0.715806	0.733966	M91_13220/E5288_WYG001941	2
GO:0031345	negative regulation of cell projection organization	3/254	18/11331	7.43504	0.00708	0.715806	0.734242	M91_00036/M91_09701/E5288_WYG020630	3
GO:0034622	cellular protein-containing complex assembly	15/254	328/11331	2.0401	0.00709	0.715806	0.734517	E5288_WYG010680/M91_09662/E5288_WYG016062/E5288_WYG021385/E5288_WYG001941/SNRPD3/M91_16767/E5288_WYG001008/M91_12839/M91_02232/M91_05516/E5288_WYG010718/M91_04874/E5288_WYG005508/E5288_WYG009747	15
GO:0008380	RNA splicing	9/254	152/11331	2.6414	0.00722	0.721714	0.738045	M91_01980/M91_09084/E5288_WYG009380/M91_12872/SNRPD3/M91_16767/M91_14316/M91_04044/M91_21531	9
GO:0010038	response to metal ion	4/254	35/11331	5.09831	0.00748	0.733185	0.744827	E5288_WYG000696/M91_00036/M91_07901/E5288_WYG010837	4
GO:0050768	negative regulation of neurogenesis	4/254	35/11331	5.09831	0.00748	0.733185	0.744827	M91_01454/M91_00036/M91_09701/E5288_WYG020630	4
GO:0031324	negative regulation of cellular metabolic process	22/254	561/11331	1.74942	0.00765	0.742638	0.749075	M91_19316/E5288_WYG012491/E5288_WYG008837/E5288_WYG010680/E5288_WYG016936/E5288_WYG006787/E5288_WYG021385/M91_04235/E5288_WYG003080/E5288_WYG014396/E5288_WYG010266/E5288_WYG001941/HIF-2alpha/M91_15321/E5288_WYG020654/M91_02447/E5288_WYG001008/E5288_WYG020630/M91_04044/M91_05516/M91_14735/E5288_WYG009747	22
GO:0045859	regulation of protein kinase activity	8/254	127/11331	2.81009	0.00774	0.744219	0.751267	M91_13220/E5288_WYG019368/E5288_WYG016936/E5288_WYG014396/M91_20229/M91_00036/M91_09701/E5288_WYG020630	8
GO:0006811	ion transport	27/254	738/11331	1.63208	0.00809	0.770534	0.759439	M91_10706/E5288_WYG019368/GMPR/M91_06716/E5288_WYG000696/E5288_WYG001126/M91_17057/M91_17574/M91_01308/M91_06131/M91_03567/M91_15488/M91_17011/fabp5/M91_16394/M91_09234/E5288_WYG002082/M91_10265/E5288_WYG018141/M91_01468/M91_14776/M91_06789/M91_15588/E5288_WYG010837/M91_08608/M91_04976/M91_06551	27
GO:0006338	chromatin remodeling	4/254	36/11331	4.95669	0.00827	0.780317	0.763436	M91_03537/M91_05819/M91_20986/M91_14978	4
GO:0022607	cellular component assembly	26/254	707/11331	1.64055	0.00873	0.808606	0.773073	M91_13515/E5288_WYG010680/M91_09662/M91_17574/E5288_WYG016062/E5288_WYG021385/E5288_WYG001941/SNRPD3/M91_16767/M91_20909/M91_10173/M91_09701/M91_14339/E5288_WYG001008/M91_12839/M91_02232/M91_05516/E5288_WYG018141/M91_15800/E5288_WYG010718/M91_04874/E5288_WYG005508/M91_16716/E5288_WYG009747/E5288_WYG005957/M91_16688	26
GO:0048731	system development	29/254	814/11331	1.58931	0.00873	0.808606	0.773073	M91_05073/M91_13220/M91_03908/M91_10735/M91_18952/E5288_WYG000696/M91_06547/M91_01454/E5288_WYG017731/M91_20489/M91_13285/E5288_WYG021385/M91_16226/E5288_WYG008987/E5288_WYG001941/HIF-2alpha/M91_13570/M91_20909/M91_08111/M91_09701/SNRPD2/E5288_WYG020630/M91_09247/M91_05516/M91_01468/M91_07244/M91_12592/M91_15403/M91_06679	29
GO:0006979	response to oxidative stress	6/254	80/11331	3.34577	0.00902	0.827872	0.778754	M91_10706/M91_13220/E5288_WYG006787/E5288_WYG001941/M91_00036/M91_19221	6
GO:0051961	negative regulation of nervous system development	4/254	37/11331	4.82273	0.00911	0.8286	0.78046	M91_01454/M91_00036/M91_09701/E5288_WYG020630	4
GO:0006270	DNA replication initiation	2/254	7/11331	12.7458	0.00976	0.835059	0.792041	E5288_WYG013790/MCM7	2
GO:0021885	forebrain cell migration	2/254	7/11331	12.7458	0.00976	0.835059	0.792041	M91_01454/E5288_WYG020630	2
GO:0022029	telencephalon cell migration	2/254	7/11331	12.7458	0.00976	0.835059	0.792041	M91_01454/E5288_WYG020630	2
GO:0050771	negative regulation of axonogenesis	2/254	7/11331	12.7458	0.00976	0.835059	0.792041	M91_00036/E5288_WYG020630	2
GO:0070199	establishment of protein localization to chromosome	2/254	7/11331	12.7458	0.00976	0.835059	0.792041	E5288_WYG010680/E5288_WYG021385	2
GO:0080009	mRNA methylation	2/254	7/11331	12.7458	0.00976	0.835059	0.792041	ITPA/SNRPD1	2
GO:1901985	positive regulation of protein acetylation	2/254	7/11331	12.7458	0.00976	0.835059	0.792041	E5288_WYG003080/E5288_WYG009222	2
GO:0031175	neuron projection development	8/254	137/11331	2.60498	0.01195	0.971469	0.823423	M91_05073/M91_10735/M91_06547/M91_13285/M91_00036/M91_08111/M91_09701/E5288_WYG020630	8
GO:0043549	regulation of kinase activity	8/254	137/11331	2.60498	0.01195	0.971469	0.823423	M91_13220/E5288_WYG019368/E5288_WYG016936/E5288_WYG014396/M91_20229/M91_00036/M91_09701/E5288_WYG020630	8
GO:0019722	calcium-mediated signaling	3/254	22/11331	6.08321	0.01251	0.971469	0.829983	M91_02015/M91_06163/M91_18608	3
GO:0030516	regulation of axon extension	2/254	8/11331	11.1526	0.01282	0.971469	0.833409	M91_00036/E5288_WYG020630	2
GO:0045123	cellular extravasation	2/254	8/11331	11.1526	0.01282	0.971469	0.833409	M91_13220/M91_09701	2
GO:0099173	postsynapse organization	2/254	8/11331	11.1526	0.01282	0.971469	0.833409	M91_03776/E5288_WYG020630	2
GO:0097485	neuron projection guidance	4/254	41/11331	4.35222	0.01304	0.971469	0.835758	M91_10735/M91_13285/M91_08111/E5288_WYG020630	4
GO:0035556	intracellular signal transduction	25/254	696/11331	1.60238	0.01323	0.971469	0.837734	M91_05073/M91_13220/M91_02015/E5288_WYG019368/M91_17432/M91_06547/M91_02320/E5288_WYG016936/M91_21466/M91_17057/M91_06163/M91_08512/E5288_WYG008987/M91_07801/HIF-2alpha/M91_02483/M91_16305/E5288_WYG020630/M91_18608/M91_13411/M91_14735/E5288_WYG008073/M91_02180/M91_14666/M91_11761	25
GO:0006468	protein phosphorylation	24/254	663/11331	1.61485	0.01383	0.971469	0.843673	M91_13220/E5288_WYG019368/M91_06547/E5288_WYG016936/M91_06163/M91_08512/M91_12208/E5288_WYG008987/E5288_WYG014396/MAP1LC3B/ADI1/HIF-2alpha/M91_06420/M91_09701/M91_11998/M91_05389/E5288_WYG020630/M91_13411/M91_12454/M91_02881/E5288_WYG009747/M91_01842/M91_02180/M91_04324	24
GO:0008361	regulation of cell size	3/254	23/11331	5.81873	0.01415	0.971469	0.846667	M91_13515/M91_00036/E5288_WYG020630	3
GO:1904029	regulation of cyclin-dependent protein kinase activity	3/254	23/11331	5.81873	0.01415	0.971469	0.846667	E5288_WYG016936/M91_20229/E5288_WYG020630	3
GO:0009892	negative regulation of metabolic process	24/254	666/11331	1.60758	0.01454	0.971469	0.850163	M91_20126/M91_19316/E5288_WYG012491/E5288_WYG008837/E5288_WYG010680/E5288_WYG016936/E5288_WYG006787/E5288_WYG021385/M91_04235/M91_15422/E5288_WYG003080/E5288_WYG014396/E5288_WYG010266/E5288_WYG001941/HIF-2alpha/M91_15321/E5288_WYG020654/M91_02447/E5288_WYG001008/E5288_WYG020630/M91_04044/M91_05516/M91_14735/E5288_WYG009747	24
GO:0051128	regulation of cellular component organization	18/254	459/11331	1.74942	0.0152	0.971469	0.855731	M91_05073/E5288_WYG019368/M91_06547/E5288_WYG010680/E5288_WYG022627/M91_01454/E5288_WYG003080/E5288_WYG001941/M91_00036/E5288_WYG020654/M91_09701/M91_14339/M91_03776/E5288_WYG020630/M91_12454/M91_16716/E5288_WYG009747/E5288_WYG009222	18
GO:0010721	negative regulation of cell development	4/254	43/11331	4.14979	0.01534	0.971469	0.856859	M91_01454/M91_00036/M91_09701/E5288_WYG020630	4
GO:2001252	positive regulation of chromosome organization	3/254	24/11331	5.57628	0.01591	0.971469	0.861276	E5288_WYG010680/E5288_WYG003080/E5288_WYG009222	3
GO:0042542	response to hydrogen peroxide	2/254	9/11331	9.91339	0.01624	0.971469	0.86371	M91_13220/E5288_WYG001941	2
GO:0051382	kinetochore assembly	2/254	9/11331	9.91339	0.01624	0.971469	0.86371	M91_12839/M91_02232	2
GO:0099601	regulation of neurotransmitter receptor activity	2/254	9/11331	9.91339	0.01624	0.971469	0.86371	E5288_WYG019368/M91_17057	2
GO:1900449	regulation of glutamate receptor signaling pathway	2/254	9/11331	9.91339	0.01624	0.971469	0.86371	E5288_WYG019368/M91_17057	2
GO:0033043	regulation of organelle organization	12/254	266/11331	2.01249	0.01681	0.971469	0.86772	E5288_WYG019368/E5288_WYG010680/E5288_WYG022627/M91_01454/E5288_WYG003080/E5288_WYG020654/M91_14339/M91_03776/E5288_WYG020630/M91_16716/E5288_WYG009747/E5288_WYG009222	12
GO:2001257	regulation of cation channel activity	3/254	25/11331	5.35323	0.01779	0.971469	0.87409	E5288_WYG019368/E5288_WYG000696/M91_17057	3
GO:0007275	multicellular organism development	29/254	862/11331	1.50081	0.01804	0.971469	0.875618	M91_05073/M91_13220/M91_03908/M91_10735/M91_18952/E5288_WYG000696/M91_06547/M91_01454/E5288_WYG017731/M91_20489/M91_13285/E5288_WYG021385/M91_16226/E5288_WYG008987/E5288_WYG001941/HIF-2alpha/M91_13570/M91_20909/M91_08111/M91_09701/SNRPD2/E5288_WYG020630/M91_09247/M91_05516/M91_01468/M91_07244/M91_12592/M91_15403/M91_06679	29
GO:0090066	regulation of anatomical structure size	7/254	120/11331	2.60226	0.01829	0.971469	0.877109	E5288_WYG019368/M91_13515/M91_00036/E5288_WYG020630/M91_13126/M91_16716/E5288_WYG009747	7
GO:0043154	negative regulation of cysteine-type endopeptidase activity involved in apo...	3/254	26/11331	5.14733	0.01978	0.971469	0.885304	E5288_WYG006787/E5288_WYG001941/M91_00036	3
GO:0099003	vesicle-mediated transport in synapse	3/254	26/11331	5.14733	0.01978	0.971469	0.885304	E5288_WYG022627/M91_18551/M91_06366	3
GO:2000117	negative regulation of cysteine-type endopeptidase activity	3/254	26/11331	5.14733	0.01978	0.971469	0.885304	E5288_WYG006787/E5288_WYG001941/M91_00036	3
GO:0010771	negative regulation of cell morphogenesis involved in differentiation	2/254	10/11331	8.92205	0.02	0.971469	0.886423	M91_00036/E5288_WYG020630	2
GO:0043388	positive regulation of DNA binding	2/254	10/11331	8.92205	0.02	0.971469	0.886423	E5288_WYG001008/M91_05516	2
GO:0051383	kinetochore organization	2/254	10/11331	8.92205	0.02	0.971469	0.886423	M91_12839/M91_02232	2
GO:0061387	regulation of extent of cell growth	2/254	10/11331	8.92205	0.02	0.971469	0.886423	M91_00036/E5288_WYG020630	2
GO:0072583	clathrin-dependent endocytosis	2/254	10/11331	8.92205	0.02	0.971469	0.886423	M91_06366/M91_01468	2
GO:0000723	telomere maintenance	3/254	27/11331	4.95669	0.02189	0.971469	0.895201	M91_08493/M91_18222/M91_06168	3
GO:0007215	glutamate receptor signaling pathway	3/254	27/11331	4.95669	0.02189	0.971469	0.895201	M91_15738/E5288_WYG019368/M91_17057	3
GO:0031056	regulation of histone modification	3/254	27/11331	4.95669	0.02189	0.971469	0.895201	E5288_WYG010680/E5288_WYG003080/E5288_WYG009222	3
GO:0032200	telomere organization	3/254	27/11331	4.95669	0.02189	0.971469	0.895201	M91_08493/M91_18222/M91_06168	3
GO:0045665	negative regulation of neuron differentiation	3/254	27/11331	4.95669	0.02189	0.971469	0.895201	M91_00036/M91_09701/E5288_WYG020630	3
GO:0050803	regulation of synapse structure or activity	3/254	27/11331	4.95669	0.02189	0.971469	0.895201	M91_03776/E5288_WYG020630/M91_12454	3
GO:0050807	regulation of synapse organization	3/254	27/11331	4.95669	0.02189	0.971469	0.895201	M91_03776/E5288_WYG020630/M91_12454	3
GO:0098609	cell-cell adhesion	9/254	184/11331	2.18202	0.02283	0.985007	0.899081	M91_06547/M91_11179/M91_15260/M91_09701/M91_20716/E5288_WYG020630/M91_17996/M91_08671/E5288_WYG009747	9
GO:0051247	positive regulation of protein metabolic process	12/254	280/11331	1.91187	0.02401	0.993941	0.903562	M91_13220/E5288_WYG019368/M91_06547/E5288_WYG010680/M91_06163/M91_08512/E5288_WYG003080/E5288_WYG008987/M91_00036/E5288_WYG020630/M91_14735/E5288_WYG009222	12
GO:0009154	purine ribonucleotide catabolic process	2/254	11/11331	8.11095	0.02409	0.993941	0.903852	M91_07729/M91_07994	2
GO:0009261	ribonucleotide catabolic process	2/254	11/11331	8.11095	0.02409	0.993941	0.903852	M91_07729/M91_07994	2
GO:0021987	cerebral cortex development	2/254	11/11331	8.11095	0.02409	0.993941	0.903852	M91_01454/E5288_WYG020630	2
GO:0035065	regulation of histone acetylation	2/254	11/11331	8.11095	0.02409	0.993941	0.903852	E5288_WYG003080/E5288_WYG009222	2
GO:0051592	response to calcium ion	2/254	11/11331	8.11095	0.02409	0.993941	0.903852	E5288_WYG000696/E5288_WYG010837	2
GO:1990823	response to leukemia inhibitory factor	2/254	11/11331	8.11095	0.02409	0.993941	0.903852	E5288_WYG001079/M91_04044	2
GO:1990830	cellular response to leukemia inhibitory factor	2/254	11/11331	8.11095	0.02409	0.993941	0.903852	E5288_WYG001079/M91_04044	2
GO:2001244	positive regulation of intrinsic apoptotic signaling pathway	2/254	11/11331	8.11095	0.02409	0.993941	0.903852	M91_13220/E5288_WYG008987	2
GO:0001666	response to hypoxia	3/254	28/11331	4.77967	0.02412	0.993941	0.90396	M91_10706/E5288_WYG001941/M91_00036	3
GO:0036293	response to decreased oxygen levels	3/254	28/11331	4.77967	0.02412	0.993941	0.90396	M91_10706/E5288_WYG001941/M91_00036	3
GO:0001934	positive regulation of protein phosphorylation	8/254	157/11331	2.27313	0.02504	1	0.907161	M91_13220/E5288_WYG019368/M91_06547/M91_06163/M91_08512/E5288_WYG008987/M91_00036/E5288_WYG020630	8
GO:1904062	regulation of cation transmembrane transport	4/254	50/11331	3.56882	0.02538	1	0.908291	E5288_WYG019368/E5288_WYG000696/M91_17057/E5288_WYG010837	4
GO:0000375	RNA splicing, via transesterification reactions	6/254	101/11331	2.65011	0.02589	1	0.909934	M91_01980/SNRPD3/M91_16767/M91_14316/M91_04044/M91_21531	6
GO:0000377	RNA splicing, via transesterification reactions with bulged adenosine as nu...	6/254	101/11331	2.65011	0.02589	1	0.909934	M91_01980/SNRPD3/M91_16767/M91_14316/M91_04044/M91_21531	6
GO:0000398	mRNA splicing, via spliceosome	6/254	101/11331	2.65011	0.02589	1	0.909934	M91_01980/SNRPD3/M91_16767/M91_14316/M91_04044/M91_21531	6
GO:1902275	regulation of chromatin organization	3/254	29/11331	4.61485	0.02647	1	0.911734	E5288_WYG010680/E5288_WYG003080/E5288_WYG009222	3
GO:0051129	negative regulation of cellular component organization	7/254	130/11331	2.40209	0.02697	1	0.913228	M91_01454/E5288_WYG001941/M91_00036/E5288_WYG020654/M91_09701/E5288_WYG020630/M91_16716	7
GO:0051338	regulation of transferase activity	8/254	160/11331	2.23051	0.02763	1	0.915125	M91_13220/E5288_WYG019368/E5288_WYG016936/E5288_WYG014396/M91_20229/M91_00036/M91_09701/E5288_WYG020630	8
GO:0031344	regulation of cell projection organization	5/254	76/11331	2.93488	0.02772	1	0.915377	M91_05073/M91_06547/M91_00036/M91_09701/E5288_WYG020630	5
GO:0071900	regulation of protein serine/threonine kinase activity	5/254	76/11331	2.93488	0.02772	1	0.915377	E5288_WYG019368/E5288_WYG014396/M91_20229/M91_09701/E5288_WYG020630	5
GO:0120035	regulation of plasma membrane bounded cell projection organization	5/254	76/11331	2.93488	0.02772	1	0.915377	M91_05073/M91_06547/M91_00036/M91_09701/E5288_WYG020630	5
GO:0006195	purine nucleotide catabolic process	2/254	12/11331	7.43504	0.02849	1	0.917476	M91_07729/M91_07994	2
GO:0006303	double-strand break repair via nonhomologous end joining	2/254	12/11331	7.43504	0.02849	1	0.917476	M91_08493/M91_06168	2
GO:2000756	regulation of peptidyl-lysine acetylation	2/254	12/11331	7.43504	0.02849	1	0.917476	E5288_WYG003080/E5288_WYG009222	2
GO:0000302	response to reactive oxygen species	3/254	30/11331	4.46102	0.02894	1	0.918654	M91_13220/E5288_WYG001941/M91_00036	3
GO:0050808	synapse organization	4/254	53/11331	3.36681	0.03064	1	0.922819	M91_11179/M91_03776/E5288_WYG020630/M91_12454	4
GO:0090304	nucleic acid metabolic process	61/254	2174/11331	1.25171	0.03143	1	0.924613	LSM8/M91_10706/M91_13220/AK4/M91_19316/M91_01980/M91_13205/E5288_WYG012491/M91_08493/MED4/E5288_WYG008837/E5288_WYG010680/SNRPD3/M91_09084/M91_04236/E5288_WYG021385/M91_04235/E5288_WYG009380/FEN1/E5288_WYG003080/M91_04146/E5288_WYG009503/E5288_WYG010266/M91_20229/E5288_WYG001941/M91_20986/HIF-2alpha/M91_12872/M91_15321/SNRPD3/M91_16767/M91_13608/M91_14316/M91_13268/E5288_WYG020654/E5288_WYG013790…	61
GO:0050821	protein stabilization	3/254	31/11331	4.31712	0.03153	1	0.924834	E5288_WYG010680/E5288_WYG001941/M91_00036	3
GO:0042327	positive regulation of phosphorylation	8/254	165/11331	2.16292	0.03236	1	0.926621	M91_13220/E5288_WYG019368/M91_06547/M91_06163/M91_08512/E5288_WYG008987/M91_00036/E5288_WYG020630	8
GO:0048675	axon extension	2/254	13/11331	6.86311	0.03318	1	0.928304	M91_00036/E5288_WYG020630	2
GO:0045595	regulation of cell differentiation	11/254	261/11331	1.88012	0.03328	1	0.928504	M91_05073/M91_06547/M91_01454/E5288_WYG017731/E5288_WYG021385/M91_00036/M91_09701/E5288_WYG020630/M91_05516/M91_01468/M91_07244	11
GO:0043484	regulation of RNA splicing	3/254	32/11331	4.18221	0.03423	1	0.93035	M91_09084/M91_04044/M91_21531	3
GO:2000377	regulation of reactive oxygen species metabolic process	3/254	32/11331	4.18221	0.03423	1	0.93035	M91_13220/M91_10769/M91_00036	3
GO:0048856	anatomical structure development	31/254	987/11331	1.40113	0.03426	1	0.930407	M91_05073/M91_13220/M91_03908/M91_10735/M91_18952/E5288_WYG000696/M91_06547/E5288_WYG006787/M91_01454/E5288_WYG017731/M91_20489/M91_13285/E5288_WYG021385/M91_16226/E5288_WYG008987/E5288_WYG001941/M91_00036/M91_13570/M91_20909/M91_08111/M91_09701/SNRPD2/E5288_WYG020630/M91_16455/M91_09247/M91_05516/M91_01468/M91_07244/M91_12592/M91_15403/M91_06679	31
GO:0000122	negative regulation of transcription by RNA polymerase II	7/254	138/11331	2.26284	0.03568	1	0.932991	M91_19316/E5288_WYG012491/E5288_WYG008837/E5288_WYG010680/E5288_WYG021385/M91_15321/E5288_WYG001008	7
GO:0007423	sensory organ development	5/254	82/11331	2.72014	0.0368	1	0.934898	E5288_WYG000696/E5288_WYG008987/E5288_WYG001941/M91_09701/M91_09247	5
GO:0007268	chemical synaptic transmission	6/254	110/11331	2.43329	0.03715	1	0.935471	M91_10706/M91_02320/E5288_WYG022627/M91_17057/E5288_WYG014396/M91_18551	6
GO:0098916	anterograde trans-synaptic signaling	6/254	110/11331	2.43329	0.03715	1	0.935471	M91_10706/M91_02320/E5288_WYG022627/M91_17057/E5288_WYG014396/M91_18551	6
GO:0099537	trans-synaptic signaling	6/254	110/11331	2.43329	0.03715	1	0.935471	M91_10706/M91_02320/E5288_WYG022627/M91_17057/E5288_WYG014396/M91_18551	6
GO:0000726	non-recombinational repair	2/254	14/11331	6.37289	0.03814	1	0.937041	M91_08493/M91_06168	2
GO:0016556	mRNA modification	2/254	14/11331	6.37289	0.03814	1	0.937041	ITPA/SNRPD1	2
GO:0045639	positive regulation of myeloid cell differentiation	2/254	14/11331	6.37289	0.03814	1	0.937041	M91_05516/M91_01468	2
GO:0050770	regulation of axonogenesis	2/254	14/11331	6.37289	0.03814	1	0.937041	M91_00036/E5288_WYG020630	2
GO:0072523	purine-containing compound catabolic process	2/254	14/11331	6.37289	0.03814	1	0.937041	M91_07729/M91_07994	2
GO:1901983	regulation of protein acetylation	2/254	14/11331	6.37289	0.03814	1	0.937041	E5288_WYG003080/E5288_WYG009222	2
GO:1903312	negative regulation of mRNA metabolic process	2/254	14/11331	6.37289	0.03814	1	0.937041	M91_04044/M91_14735	2
GO:0098742	cell-cell adhesion via plasma-membrane adhesion molecules	5/254	83/11331	2.68736	0.03847	1	0.937547	M91_06547/M91_11179/M91_20716/M91_17996/M91_08671	5
GO:0010638	positive regulation of organelle organization	6/254	111/11331	2.41136	0.03857	1	0.937699	E5288_WYG019368/E5288_WYG010680/E5288_WYG003080/M91_14339/E5288_WYG009747/E5288_WYG009222	6
GO:0071804	cellular potassium ion transport	6/254	111/11331	2.41136	0.03857	1	0.937699	M91_17574/M91_03567/M91_17011/E5288_WYG018141/M91_04976/M91_06551	6
GO:0071805	potassium ion transmembrane transport	6/254	111/11331	2.41136	0.03857	1	0.937699	M91_17574/M91_03567/M91_17011/E5288_WYG018141/M91_04976/M91_06551	6
GO:0099536	synaptic signaling	6/254	111/11331	2.41136	0.03857	1	0.937699	M91_10706/M91_02320/E5288_WYG022627/M91_17057/E5288_WYG014396/M91_18551	6
GO:0032412	regulation of ion transmembrane transporter activity	3/254	34/11331	3.9362	0.03998	1	0.939764	E5288_WYG019368/E5288_WYG000696/M91_17057	3
GO:0046777	protein autophosphorylation	3/254	34/11331	3.9362	0.03998	1	0.939764	M91_13220/M91_06163/M91_08512	3
GO:0048812	neuron projection morphogenesis	5/254	84/11331	2.65537	0.04019	1	0.94006	M91_10735/M91_13285/M91_00036/M91_08111/E5288_WYG020630	5
GO:1901360	organic cyclic compound metabolic process	71/254	2620/11331	1.2089	0.04033	1	0.940255	LSM8/M91_10706/M91_13220/E5288_WYG001079/M91_20126/M91_19316/M91_01980/M91_13205/E5288_WYG012491/M91_08493/MED4/E5288_WYG008837/E5288_WYG010680/SNRPD3/E5288_WYG006787/M91_09084/M91_06154/M91_04236/E5288_WYG021385/M91_04235/E5288_WYG009380/FEN1/E5288_WYG003080/E5288_WYG010103/M91_01955/M91_04146/M91_20975/E5288_WYG009503/E5288_WYG010266/ADI19/E5288_WYG001941/M91_20986/HIF-2alpha/M91_12872/M91_1532…	71
GO:0048523	negative regulation of cellular process	31/254	1002/11331	1.38016	0.04076	1	0.940848	M91_05073/M91_19316/E5288_WYG019368/E5288_WYG012491/E5288_WYG008837/E5288_WYG010680/E5288_WYG016936/E5288_WYG006787/M91_01454/E5288_WYG017731/E5288_WYG021385/M91_04235/E5288_WYG003080/E5288_WYG008987/E5288_WYG014396/E5288_WYG010266/E5288_WYG001941/M91_00036/M91_15321/E5288_WYG020654/M91_02447/M91_09701/E5288_WYG001008/E5288_WYG020630/M91_04044/M91_05516/M91_14735/M91_16716/M91_07244/E5288_WYG0097…	31
GO:0044085	cellular component biogenesis	26/254	812/11331	1.42841	0.04146	1	0.941789	GMPR/E5288_WYG010680/M91_09662/M91_17574/E5288_WYG016062/E5288_WYG021385/E5288_WYG001941/SNRPD3/M91_16767/M91_20909/M91_10173/M91_09701/M91_14339/E5288_WYG001008/M91_12839/M91_02232/M91_05516/E5288_WYG018141/M91_15800/E5288_WYG010718/M91_04874/E5288_WYG005508/M91_16716/E5288_WYG009747/E5288_WYG005957/M91_16688	26
GO:0032270	positive regulation of cellular protein metabolic process	11/254	271/11331	1.81075	0.04186	1	0.942313	M91_13220/E5288_WYG019368/M91_06547/E5288_WYG010680/M91_06163/M91_08512/E5288_WYG003080/E5288_WYG008987/M91_00036/E5288_WYG020630/E5288_WYG009222	11
GO:0032535	regulation of cellular component size	5/254	85/11331	2.62413	0.04195	1	0.94243	M91_13515/M91_00036/E5288_WYG020630/M91_16716/E5288_WYG009747	5
GO:0048858	cell projection morphogenesis	5/254	85/11331	2.62413	0.04195	1	0.94243	M91_10735/M91_13285/M91_00036/M91_08111/E5288_WYG020630	5
GO:0120039	plasma membrane bounded cell projection morphogenesis	5/254	85/11331	2.62413	0.04195	1	0.94243	M91_10735/M91_13285/M91_00036/M91_08111/E5288_WYG020630	5
GO:0030154	cell differentiation	22/254	664/11331	1.47805	0.04271	1	0.943396	M91_05073/M91_13220/M91_10735/M91_18952/M91_06547/M91_01454/E5288_WYG017731/M91_20489/M91_13285/E5288_WYG021385/E5288_WYG008987/M91_00036/M91_20909/M91_08111/M91_09701/E5288_WYG020630/M91_16455/M91_05516/M91_01468/M91_07244/M91_15403/M91_06679	22
GO:0001505	regulation of neurotransmitter levels	4/254	59/11331	3.02442	0.04298	1	0.943732	E5288_WYG022627/M91_10769/E5288_WYG010103/M91_18551	4
GO:0007612	learning	2/254	15/11331	5.94803	0.04337	1	0.94421	E5288_WYG010103/E5288_WYG014396	2
GO:0034508	centromere complex assembly	2/254	15/11331	5.94803	0.04337	1	0.94421	M91_12839/M91_02232	2
GO:1904064	positive regulation of cation transmembrane transport	2/254	15/11331	5.94803	0.04337	1	0.94421	E5288_WYG019368/E5288_WYG010837	2
GO:0006725	cellular aromatic compound metabolic process	69/254	2548/11331	1.20805	0.04395	1	0.944905	LSM8/M91_10706/M91_13220/E5288_WYG001079/AK4/M91_19316/M91_01980/M91_13205/E5288_WYG012491/M91_08493/MED4/E5288_WYG008837/E5288_WYG010680/SNRPD3/M91_09084/M91_06154/M91_04236/E5288_WYG021385/M91_04235/E5288_WYG009380/FEN1/E5288_WYG003080/E5288_WYG010103/M91_01955/M91_04146/E5288_WYG009503/E5288_WYG010266/ADI1/E5288_WYG001941/M91_20986/HIF-2alpha/M91_12872/M91_15321/SNRPD3/M91_16767/M91_13608/M91_…	69
GO:0006396	RNA processing	15/254	413/11331	1.62023	0.04527	1	0.946426	M91_20126/M91_01980/M91_09084/M91_04236/E5288_WYG009380/M91_20229/M91_12872/SNRPD3/M91_16767/M91_14316/M91_13268/M91_04044/SNRPD1/M91_21531/MRI1	15
GO:0032990	cell part morphogenesis	5/254	87/11331	2.56381	0.04562	1	0.946815	M91_10735/M91_13285/M91_00036/M91_08111/E5288_WYG020630	5
GO:0006261	DNA-dependent DNA replication	3/254	36/11331	3.71752	0.04618	1	0.947426	E5288_WYG020654/E5288_WYG013790/MCM7	3
GO:0022898	regulation of transmembrane transporter activity	3/254	36/11331	3.71752	0.04618	1	0.947426	E5288_WYG019368/E5288_WYG000696/M91_17057	3
GO:0070482	response to oxygen levels	3/254	36/11331	3.71752	0.04618	1	0.947426	M91_10706/E5288_WYG001941/M91_00036	3
GO:0030029	actin filament-based process	9/254	210/11331	1.91187	0.04702	1	0.948317	E5288_WYG017237/M91_14150/COQ3/M91_12079/M91_07060/M91_14339/E5288_WYG020630/M91_16716/E5288_WYG009747	9
GO:0006281	DNA repair	9/254	211/11331	1.90281	0.0482	1	0.949518	M91_10706/M91_08493/M91_04146/E5288_WYG009503/E5288_WYG020654/M91_06168/M91_18346/M91_12839/M91_16688	9
GO:0006974	cellular response to DNA damage stimulus	11/254	278/11331	1.76515	0.04872	1	0.95003	M91_10706/M91_08493/M91_04146/E5288_WYG009503/E5288_WYG020654/M91_18222/M91_06168/M91_18346/M91_12839/MCM7/M91_16688	11
GO:0006446	regulation of translational initiation	2/254	16/11331	5.57628	0.04885	1	0.950156	M91_08024/E5288_WYG009747	2
GO:0048024	regulation of mRNA splicing, via spliceosome	2/254	16/11331	5.57628	0.04885	1	0.950156	M91_04044/M91_21531	2
GO:0048640	negative regulation of developmental growth	2/254	16/11331	5.57628	0.04885	1	0.950156	M91_00036/E5288_WYG020630	2
GO:0006259	DNA metabolic process	13/254	347/11331	1.67128	0.04893	1	0.950234	M91_10706/M91_08493/M91_04146/E5288_WYG009503/E5288_WYG020654/E5288_WYG013790/M91_18222/M91_06168/M91_18346/M91_12839/M91_05516/MCM7/M91_16688	13
GO:0043244	regulation of protein complex disassembly	3/254	37/11331	3.61705	0.04945	1	0.950731	E5288_WYG019368/M91_01454/M91_16716	3
